# Supplementary material for: Identification of a novel amphioxus leucine-rich repeat receptor involved in phagocytosis reveals a role for Slit2-N-type LRR in bacterial elimination
Source: J Biol Chem. 2023 Apr 10;299(6):104689. doi: 10.1016/j.jbc.2023.104689 (PMC10199209; doi:10.1016/j.jbc.2023.104689)
Supplement: Supporting Table S1 [file mmc2.zip]

Archive with 1 entries (1 files):
- jbc_00104689_Table S1_mmc2.DOCX
