# Supplementary material for: Identification of a novel amphioxus leucine-rich repeat receptor involved in phagocytosis reveals a role for Slit2-N-type LRR in bacterial elimination
Source: J Biol Chem. 2023 Apr 10;299(6):104689. doi: 10.1016/j.jbc.2023.104689 (PMC10199209; doi:10.1016/j.jbc.2023.104689)
Supplement: Supporting Table S2 [file mmc3.xlsx]

## Sheet: Sheet1
Accession	Description	Score	Coverage	# Proteins	# Unique Peptides	# Peptides	# PSMs	# AAs	MW [kDa]	calc. pI
095090F_029100_eq	GO:0005856:Cellular Component:cytoskeleton;GO:0005737:Cellular Component:cytoplasm;GO:0019898:Cellular Component:extrinsic to membrane;GO:0008092:Molecular Function:cytoskeletal protein binding;GO:0003779:Molecular Function:actin binding;GO:0005198:Molecular Function:structural molecule activity; IPR000299:FERM domain;IPR000798:Ezrin/radixin/moesin family;IPR008379:Band 4.1, C-terminal;IPR014847:…	125.864	12.41	1	6	6	37	685	77.0908	5.21143
	A2	Sequence	# PSMs	# Proteins	# Protein Groups	Protein Group Accessions	Modifications	ΔCn	XCorr	Probability	Charge	MH+ [Da]	ΔM [ppm]	RT [min]	# Missed Cleavages
	High	GQTPAEAELHYLENAK	3	1	1	095090F_029100_eq		0	4.3666	0	2	1770.86	-0.689916	30.1181	0
		Accession	Description	Score	Coverage	# Proteins	# Unique Peptides	# Peptides	# PSMs	# AAs	MW [kDa]	calc. pI
		095090F_029100_eq	GO:0005856:Cellular Component:cytoskeleton;GO:0005737:Cellular Component:cytoplasm;GO:0019898:Cellular Component:extrinsic to membrane;GO:0008092:Molecular Function:cytoskeletal protein binding;GO:0003779:Molecular Function:actin binding;GO:0005198:Molecular Function:structural molecule activity; IPR000299:FERM domain;IPR000798:Ezrin/radixin/moesin family;IPR008379:Band 4.1, C-terminal;IPR014847:…	125.864	12.41	1	6	6	37	685	77.0908	5.21143
	High	LPPDMSASADAVGAGK	5	1	1	095090F_029100_eq		0	4.26279	0	2	1486.72	-0.144423	14.3124	0
		Accession	Description	Score	Coverage	# Proteins	# Unique Peptides	# Peptides	# PSMs	# AAs	MW [kDa]	calc. pI
		095090F_029100_eq	GO:0005856:Cellular Component:cytoskeleton;GO:0005737:Cellular Component:cytoplasm;GO:0019898:Cellular Component:extrinsic to membrane;GO:0008092:Molecular Function:cytoskeletal protein binding;GO:0003779:Molecular Function:actin binding;GO:0005198:Molecular Function:structural molecule activity; IPR000299:FERM domain;IPR000798:Ezrin/radixin/moesin family;IPR008379:Band 4.1, C-terminal;IPR014847:…	125.864	12.41	1	6	6	37	685	77.0908	5.21143
	High	FYPPDPAQLQEDITR	1	1	1	095090F_029100_eq		0	4.2486	0	3	1789.87	-0.868056	23.7497	0
		Accession	Description	Score	Coverage	# Proteins	# Unique Peptides	# Peptides	# PSMs	# AAs	MW [kDa]	calc. pI
		095090F_029100_eq	GO:0005856:Cellular Component:cytoskeleton;GO:0005737:Cellular Component:cytoplasm;GO:0019898:Cellular Component:extrinsic to membrane;GO:0008092:Molecular Function:cytoskeletal protein binding;GO:0003779:Molecular Function:actin binding;GO:0005198:Molecular Function:structural molecule activity; IPR000299:FERM domain;IPR000798:Ezrin/radixin/moesin family;IPR008379:Band 4.1, C-terminal;IPR014847:…	125.864	12.41	1	6	6	37	685	77.0908	5.21143
	High	VLLLDGTEYEVELDK	19	1	1	095090F_029100_eq		0	4.22752	0	2	1735.9	-1.14201	27.2875	0
		Accession	Description	Score	Coverage	# Proteins	# Unique Peptides	# Peptides	# PSMs	# AAs	MW [kDa]	calc. pI
		095090F_029100_eq	GO:0005856:Cellular Component:cytoskeleton;GO:0005737:Cellular Component:cytoplasm;GO:0019898:Cellular Component:extrinsic to membrane;GO:0008092:Molecular Function:cytoskeletal protein binding;GO:0003779:Molecular Function:actin binding;GO:0005198:Molecular Function:structural molecule activity; IPR000299:FERM domain;IPR000798:Ezrin/radixin/moesin family;IPR008379:Band 4.1, C-terminal;IPR014847:…	125.864	12.41	1	6	6	37	685	77.0908	5.21143
	High	LPPDmSASADAVGAGK	7	1	1	095090F_029100_eq	M5(Oxidation)	0	3.83559	0	2	1502.71	-0.495737	11.4539	0
		Accession	Description	Score	Coverage	# Proteins	# Unique Peptides	# Peptides	# PSMs	# AAs	MW [kDa]	calc. pI
		095090F_029100_eq	GO:0005856:Cellular Component:cytoskeleton;GO:0005737:Cellular Component:cytoplasm;GO:0019898:Cellular Component:extrinsic to membrane;GO:0008092:Molecular Function:cytoskeletal protein binding;GO:0003779:Molecular Function:actin binding;GO:0005198:Molecular Function:structural molecule activity; IPR000299:FERM domain;IPR000798:Ezrin/radixin/moesin family;IPR008379:Band 4.1, C-terminal;IPR014847:…	125.864	12.41	1	6	6	37	685	77.0908	5.21143
	High	SMDAAPGYAPYR	1	1	1	095090F_029100_eq		0	3.07078	0	2	1298.58	0.0711487	15.2036	0
		Accession	Description	Score	Coverage	# Proteins	# Unique Peptides	# Peptides	# PSMs	# AAs	MW [kDa]	calc. pI
		095090F_029100_eq	GO:0005856:Cellular Component:cytoskeleton;GO:0005737:Cellular Component:cytoplasm;GO:0019898:Cellular Component:extrinsic to membrane;GO:0008092:Molecular Function:cytoskeletal protein binding;GO:0003779:Molecular Function:actin binding;GO:0005198:Molecular Function:structural molecule activity; IPR000299:FERM domain;IPR000798:Ezrin/radixin/moesin family;IPR008379:Band 4.1, C-terminal;IPR014847:…	125.864	12.41	1	6	6	37	685	77.0908	5.21143
	High	GGPWVFGFNVK	1	1	1	095090F_029100_eq		0	2.46104	0	2	1207.63	0.186259	27.5702	0
		Accession	Description	Score	Coverage	# Proteins	# Unique Peptides	# Peptides	# PSMs	# AAs	MW [kDa]	calc. pI
		095090F_029100_eq	GO:0005856:Cellular Component:cytoskeleton;GO:0005737:Cellular Component:cytoplasm;GO:0019898:Cellular Component:extrinsic to membrane;GO:0008092:Molecular Function:cytoskeletal protein binding;GO:0003779:Molecular Function:actin binding;GO:0005198:Molecular Function:structural molecule activity; IPR000299:FERM domain;IPR000798:Ezrin/radixin/moesin family;IPR008379:Band 4.1, C-terminal;IPR014847:…	125.864	12.41	1	6	6	37	685	77.0908	5.21143
092080F_007520_in	GO:0003676:Molecular Function:nucleic acid binding; IPR000504:RNA recognition motif domain;IPR006535:HnRNP R/Q splicing factor;	123.008	15.99	1	8	8	35	588	66.2781	6.22705
	A2	Sequence	# PSMs	# Proteins	# Protein Groups	Protein Group Accessions	Modifications	ΔCn	XCorr	Probability	Charge	MH+ [Da]	ΔM [ppm]	RT [min]	# Missed Cleavages
	High	NLAVEAAEEIIQAK	14	1	1	092080F_007520_in		0	5.40484	0	2	1498.81	-0.261998	26.8936	0
		Accession	Description	Score	Coverage	# Proteins	# Unique Peptides	# Peptides	# PSMs	# AAs	MW [kDa]	calc. pI
		092080F_007520_in	GO:0003676:Molecular Function:nucleic acid binding; IPR000504:RNA recognition motif domain;IPR006535:HnRNP R/Q splicing factor;	123.008	15.99	1	8	8	35	588	66.2781	6.22705
	High	MYEDDVLSPGDLDVR	6	1	1	092080F_007520_in		0	4.13084	0	2	1723.78	-2.172	21.145	0
		Accession	Description	Score	Coverage	# Proteins	# Unique Peptides	# Peptides	# PSMs	# AAs	MW [kDa]	calc. pI
		092080F_007520_in	GO:0003676:Molecular Function:nucleic acid binding; IPR000504:RNA recognition motif domain;IPR006535:HnRNP R/Q splicing factor;	123.008	15.99	1	8	8	35	588	66.2781	6.22705
	High	SKQEIFDEFGK	7	1	1	092080F_007520_in		0	3.44121	0	3	1327.65	-0.0415142	29.7223	1
		Accession	Description	Score	Coverage	# Proteins	# Unique Peptides	# Peptides	# PSMs	# AAs	MW [kDa]	calc. pI
		092080F_007520_in	GO:0003676:Molecular Function:nucleic acid binding; IPR000504:RNA recognition motif domain;IPR006535:HnRNP R/Q splicing factor;	123.008	15.99	1	8	8	35	588	66.2781	6.22705
	High	QFAESDLSHVQNK	2	1	1	092080F_007520_in		0	3.39649	0	2	1502.73	3.15806	16.6802	0
		Accession	Description	Score	Coverage	# Proteins	# Unique Peptides	# Peptides	# PSMs	# AAs	MW [kDa]	calc. pI
		092080F_007520_in	GO:0003676:Molecular Function:nucleic acid binding; IPR000504:RNA recognition motif domain;IPR006535:HnRNP R/Q splicing factor;	123.008	15.99	1	8	8	35	588	66.2781	6.22705
	High	DVIIYYMPEDK	1	1	1	092080F_007520_in		0	3.18242	0	2	1385.67	2.40583	21.1265	0
		Accession	Description	Score	Coverage	# Proteins	# Unique Peptides	# Peptides	# PSMs	# AAs	MW [kDa]	calc. pI
		092080F_007520_in	GO:0003676:Molecular Function:nucleic acid binding; IPR000504:RNA recognition motif domain;IPR006535:HnRNP R/Q splicing factor;	123.008	15.99	1	8	8	35	588	66.2781	6.22705
	High	EFDETGAQDVLK	1	1	1	092080F_007520_in		0	3.16219	0	2	1351.64	-0.308271	16.0353	0
		Accession	Description	Score	Coverage	# Proteins	# Unique Peptides	# Peptides	# PSMs	# AAs	MW [kDa]	calc. pI
		092080F_007520_in	GO:0003676:Molecular Function:nucleic acid binding; IPR000504:RNA recognition motif domain;IPR006535:HnRNP R/Q splicing factor;	123.008	15.99	1	8	8	35	588	66.2781	6.22705
	High	DVIIYYmPEDK	2	1	1	092080F_007520_in	M7(Oxidation)	0	2.92237	0	2	1401.66	3.04516	18.8101	0
		Accession	Description	Score	Coverage	# Proteins	# Unique Peptides	# Peptides	# PSMs	# AAs	MW [kDa]	calc. pI
		092080F_007520_in	GO:0003676:Molecular Function:nucleic acid binding; IPR000504:RNA recognition motif domain;IPR006535:HnRNP R/Q splicing factor;	123.008	15.99	1	8	8	35	588	66.2781	6.22705
	High	DYAFVHFENR	1	1	1	092080F_007520_in		0	2.56005	0	2	1297.59	-1.83091	31.1617	0
		Accession	Description	Score	Coverage	# Proteins	# Unique Peptides	# Peptides	# PSMs	# AAs	MW [kDa]	calc. pI
		092080F_007520_in	GO:0003676:Molecular Function:nucleic acid binding; IPR000504:RNA recognition motif domain;IPR006535:HnRNP R/Q splicing factor;	123.008	15.99	1	8	8	35	588	66.2781	6.22705
	High	LDVTTGQR	1	1	1	092080F_007520_in		0	2.50203	0	2	889.474	0.195944	9.10057	0
		Accession	Description	Score	Coverage	# Proteins	# Unique Peptides	# Peptides	# PSMs	# AAs	MW [kDa]	calc. pI
		092080F_007520_in	GO:0003676:Molecular Function:nucleic acid binding; IPR000504:RNA recognition motif domain;IPR006535:HnRNP R/Q splicing factor;	123.008	15.99	1	8	8	35	588	66.2781	6.22705
162510R_168520_eq	GO:0006662:Biological Process:glycerol ether metabolic process;GO:0045454:Biological Process:cell redox homeostasis;GO:0009055:Molecular Function:electron carrier activity;GO:0016853:Molecular Function:isomerase activity; IPR005746:Thioredoxin;IPR005788:Disulphide isomerase;IPR012336:Thioredoxin-like fold;IPR013766:Thioredoxin domain;IPR017936:Thioredoxin-like;IPR017937:Thioredoxin, conserved sit…	93.3206	12.85	1	16	16	30	1564	176.922	6.39209
	A2	Sequence	# PSMs	# Proteins	# Protein Groups	Protein Group Accessions	Modifications	ΔCn	XCorr	Probability	Charge	MH+ [Da]	ΔM [ppm]	RT [min]	# Missed Cleavages
	High	TSEDFVAFMLNSLPK	3	1	1	162510R_168520_eq		0	4.82607	0	2	1698.84	-0.691114	32.4124	0
		Accession	Description	Score	Coverage	# Proteins	# Unique Peptides	# Peptides	# PSMs	# AAs	MW [kDa]	calc. pI
		162510R_168520_eq	GO:0006662:Biological Process:glycerol ether metabolic process;GO:0045454:Biological Process:cell redox homeostasis;GO:0009055:Molecular Function:electron carrier activity;GO:0016853:Molecular Function:isomerase activity; IPR005746:Thioredoxin;IPR005788:Disulphide isomerase;IPR012336:Thioredoxin-like fold;IPR013766:Thioredoxin domain;IPR017936:Thioredoxin-like;IPR017937:Thioredoxin, conserved sit…	93.3206	12.85	1	16	16	30	1564	176.922	6.39209
	High	QDNIDGILAAVDATK	3	1	1	162510R_168520_eq		0	4.70971	0	2	1543.79	-0.948246	23.9762	0
		Accession	Description	Score	Coverage	# Proteins	# Unique Peptides	# Peptides	# PSMs	# AAs	MW [kDa]	calc. pI
		162510R_168520_eq	GO:0006662:Biological Process:glycerol ether metabolic process;GO:0045454:Biological Process:cell redox homeostasis;GO:0009055:Molecular Function:electron carrier activity;GO:0016853:Molecular Function:isomerase activity; IPR005746:Thioredoxin;IPR005788:Disulphide isomerase;IPR012336:Thioredoxin-like fold;IPR013766:Thioredoxin domain;IPR017936:Thioredoxin-like;IPR017937:Thioredoxin, conserved sit…	93.3206	12.85	1	16	16	30	1564	176.922	6.39209
	High	EDEIPGVLAAVDATVDR	4	1	1	162510R_168520_eq		0	4.13565	0	2	1769.89	-0.23072	25.9304	0
		Accession	Description	Score	Coverage	# Proteins	# Unique Peptides	# Peptides	# PSMs	# AAs	MW [kDa]	calc. pI
		162510R_168520_eq	GO:0006662:Biological Process:glycerol ether metabolic process;GO:0045454:Biological Process:cell redox homeostasis;GO:0009055:Molecular Function:electron carrier activity;GO:0016853:Molecular Function:isomerase activity; IPR005746:Thioredoxin;IPR005788:Disulphide isomerase;IPR012336:Thioredoxin-like fold;IPR013766:Thioredoxin domain;IPR017936:Thioredoxin-like;IPR017937:Thioredoxin, conserved sit…	93.3206	12.85	1	16	16	30	1564	176.922	6.39209
	High	MKPEYDEAATTLK	2	1	1	162510R_168520_eq		0	3.82068	0	3	1496.73	0.962599	20.2805	0
		Accession	Description	Score	Coverage	# Proteins	# Unique Peptides	# Peptides	# PSMs	# AAs	MW [kDa]	calc. pI
		162510R_168520_eq	GO:0006662:Biological Process:glycerol ether metabolic process;GO:0045454:Biological Process:cell redox homeostasis;GO:0009055:Molecular Function:electron carrier activity;GO:0016853:Molecular Function:isomerase activity; IPR005746:Thioredoxin;IPR005788:Disulphide isomerase;IPR012336:Thioredoxin-like fold;IPR013766:Thioredoxin domain;IPR017936:Thioredoxin-like;IPR017937:Thioredoxin, conserved sit…	93.3206	12.85	1	16	16	30	1564	176.922	6.39209
	High	DPTGDIPWEEDPTAK	2	1	1	162510R_168520_eq		0	3.81468	0	2	1670.75	0.177788	18.0506	0
		Accession	Description	Score	Coverage	# Proteins	# Unique Peptides	# Peptides	# PSMs	# AAs	MW [kDa]	calc. pI
		162510R_168520_eq	GO:0006662:Biological Process:glycerol ether metabolic process;GO:0045454:Biological Process:cell redox homeostasis;GO:0009055:Molecular Function:electron carrier activity;GO:0016853:Molecular Function:isomerase activity; IPR005746:Thioredoxin;IPR005788:Disulphide isomerase;IPR012336:Thioredoxin-like fold;IPR013766:Thioredoxin domain;IPR017936:Thioredoxin-like;IPR017937:Thioredoxin, conserved sit…	93.3206	12.85	1	16	16	30	1564	176.922	6.39209
	High	MKPAFEEAATILK	1	1	1	162510R_168520_eq		0	3.5468	0	3	1448.78	1.54645	31.5011	0
		Accession	Description	Score	Coverage	# Proteins	# Unique Peptides	# Peptides	# PSMs	# AAs	MW [kDa]	calc. pI
		162510R_168520_eq	GO:0006662:Biological Process:glycerol ether metabolic process;GO:0045454:Biological Process:cell redox homeostasis;GO:0009055:Molecular Function:electron carrier activity;GO:0016853:Molecular Function:isomerase activity; IPR005746:Thioredoxin;IPR005788:Disulphide isomerase;IPR012336:Thioredoxin-like fold;IPR013766:Thioredoxin domain;IPR017936:Thioredoxin-like;IPR017937:Thioredoxin, conserved sit…	93.3206	12.85	1	16	16	30	1564	176.922	6.39209
	High	DGAQVSDYNLGR	2	1	1	162510R_168520_eq		0	3.46766	0	2	1294.6	-2.77375	13.6159	0
		Accession	Description	Score	Coverage	# Proteins	# Unique Peptides	# Peptides	# PSMs	# AAs	MW [kDa]	calc. pI
		162510R_168520_eq	GO:0006662:Biological Process:glycerol ether metabolic process;GO:0045454:Biological Process:cell redox homeostasis;GO:0009055:Molecular Function:electron carrier activity;GO:0016853:Molecular Function:isomerase activity; IPR005746:Thioredoxin;IPR005788:Disulphide isomerase;IPR012336:Thioredoxin-like fold;IPR013766:Thioredoxin domain;IPR017936:Thioredoxin-like;IPR017937:Thioredoxin, conserved sit…	93.3206	12.85	1	16	16	30	1564	176.922	6.39209
	High	LAAVDATQYGDLAK	1	1	1	162510R_168520_eq		0	3.41114	0	2	1435.74	0.540885	16.2089	0
		Accession	Description	Score	Coverage	# Proteins	# Unique Peptides	# Peptides	# PSMs	# AAs	MW [kDa]	calc. pI
		162510R_168520_eq	GO:0006662:Biological Process:glycerol ether metabolic process;GO:0045454:Biological Process:cell redox homeostasis;GO:0009055:Molecular Function:electron carrier activity;GO:0016853:Molecular Function:isomerase activity; IPR005746:Thioredoxin;IPR005788:Disulphide isomerase;IPR012336:Thioredoxin-like fold;IPR013766:Thioredoxin domain;IPR017936:Thioredoxin-like;IPR017937:Thioredoxin, conserved sit…	93.3206	12.85	1	16	16	30	1564	176.922	6.39209
	High	TDGISATLAAVDcTK	2	1	1	162510R_168520_eq	C13(Carbamidomethyl)	0	2.88446	0	2	1522.74	-0.773024	19.2251	0
		Accession	Description	Score	Coverage	# Proteins	# Unique Peptides	# Peptides	# PSMs	# AAs	MW [kDa]	calc. pI
		162510R_168520_eq	GO:0006662:Biological Process:glycerol ether metabolic process;GO:0045454:Biological Process:cell redox homeostasis;GO:0009055:Molecular Function:electron carrier activity;GO:0016853:Molecular Function:isomerase activity; IPR005746:Thioredoxin;IPR005788:Disulphide isomerase;IPR012336:Thioredoxin-like fold;IPR013766:Thioredoxin domain;IPR017936:Thioredoxin-like;IPR017937:Thioredoxin, conserved sit…	93.3206	12.85	1	16	16	30	1564	176.922	6.39209
	High	NGEMAFQYQK	1	1	1	162510R_168520_eq		0	2.67592	0	2	1215.55	0.285598	14.9212	0
		Accession	Description	Score	Coverage	# Proteins	# Unique Peptides	# Peptides	# PSMs	# AAs	MW [kDa]	calc. pI
		162510R_168520_eq	GO:0006662:Biological Process:glycerol ether metabolic process;GO:0045454:Biological Process:cell redox homeostasis;GO:0009055:Molecular Function:electron carrier activity;GO:0016853:Molecular Function:isomerase activity; IPR005746:Thioredoxin;IPR005788:Disulphide isomerase;IPR012336:Thioredoxin-like fold;IPR013766:Thioredoxin domain;IPR017936:Thioredoxin-like;IPR017937:Thioredoxin, conserved sit…	93.3206	12.85	1	16	16	30	1564	176.922	6.39209
	High	TNVLSLFAK	1	1	1	162510R_168520_eq		0	2.6046	0	2	992.578	0.256995	23.9852	0
		Accession	Description	Score	Coverage	# Proteins	# Unique Peptides	# Peptides	# PSMs	# AAs	MW [kDa]	calc. pI
		162510R_168520_eq	GO:0006662:Biological Process:glycerol ether metabolic process;GO:0045454:Biological Process:cell redox homeostasis;GO:0009055:Molecular Function:electron carrier activity;GO:0016853:Molecular Function:isomerase activity; IPR005746:Thioredoxin;IPR005788:Disulphide isomerase;IPR012336:Thioredoxin-like fold;IPR013766:Thioredoxin domain;IPR017936:Thioredoxin-like;IPR017937:Thioredoxin, conserved sit…	93.3206	12.85	1	16	16	30	1564	176.922	6.39209
	High	LAALDATQFR	1	1	1	162510R_168520_eq		0	2.55149	0	2	1105.6	1.0425	17.3792	0
		Accession	Description	Score	Coverage	# Proteins	# Unique Peptides	# Peptides	# PSMs	# AAs	MW [kDa]	calc. pI
		162510R_168520_eq	GO:0006662:Biological Process:glycerol ether metabolic process;GO:0045454:Biological Process:cell redox homeostasis;GO:0009055:Molecular Function:electron carrier activity;GO:0016853:Molecular Function:isomerase activity; IPR005746:Thioredoxin;IPR005788:Disulphide isomerase;IPR012336:Thioredoxin-like fold;IPR013766:Thioredoxin domain;IPR017936:Thioredoxin-like;IPR017937:Thioredoxin, conserved sit…	93.3206	12.85	1	16	16	30	1564	176.922	6.39209
	High	GLGTLVFVDcSDK	2	1	1	162510R_168520_eq	C10(Carbamidomethyl)	0	2.53412	0	2	1410.69	-0.438563	21.62	0
		Accession	Description	Score	Coverage	# Proteins	# Unique Peptides	# Peptides	# PSMs	# AAs	MW [kDa]	calc. pI
		162510R_168520_eq	GO:0006662:Biological Process:glycerol ether metabolic process;GO:0045454:Biological Process:cell redox homeostasis;GO:0009055:Molecular Function:electron carrier activity;GO:0016853:Molecular Function:isomerase activity; IPR005746:Thioredoxin;IPR005788:Disulphide isomerase;IPR012336:Thioredoxin-like fold;IPR013766:Thioredoxin domain;IPR017936:Thioredoxin-like;IPR017937:Thioredoxin, conserved sit…	93.3206	12.85	1	16	16	30	1564	176.922	6.39209
	High	TTNELVSFMK	1	1	1	162510R_168520_eq		0	2.48079	0	2	1169.59	0.0551493	20.681	0
		Accession	Description	Score	Coverage	# Proteins	# Unique Peptides	# Peptides	# PSMs	# AAs	MW [kDa]	calc. pI
		162510R_168520_eq	GO:0006662:Biological Process:glycerol ether metabolic process;GO:0045454:Biological Process:cell redox homeostasis;GO:0009055:Molecular Function:electron carrier activity;GO:0016853:Molecular Function:isomerase activity; IPR005746:Thioredoxin;IPR005788:Disulphide isomerase;IPR012336:Thioredoxin-like fold;IPR013766:Thioredoxin domain;IPR017936:Thioredoxin-like;IPR017937:Thioredoxin, conserved sit…	93.3206	12.85	1	16	16	30	1564	176.922	6.39209
	High	SKDDIVAFMK	3	1	1	162510R_168520_eq		0	2.4537	0	2	1153.59	-1.29635	31.2949	1
		Accession	Description	Score	Coverage	# Proteins	# Unique Peptides	# Peptides	# PSMs	# AAs	MW [kDa]	calc. pI
		162510R_168520_eq	GO:0006662:Biological Process:glycerol ether metabolic process;GO:0045454:Biological Process:cell redox homeostasis;GO:0009055:Molecular Function:electron carrier activity;GO:0016853:Molecular Function:isomerase activity; IPR005746:Thioredoxin;IPR005788:Disulphide isomerase;IPR012336:Thioredoxin-like fold;IPR013766:Thioredoxin domain;IPR017936:Thioredoxin-like;IPR017937:Thioredoxin, conserved sit…	93.3206	12.85	1	16	16	30	1564	176.922	6.39209
	High	TMDALVEFMK	1	1	1	162510R_168520_eq		0	2.4017	0	2	1184.57	-0.251666	24.8607	0
		Accession	Description	Score	Coverage	# Proteins	# Unique Peptides	# Peptides	# PSMs	# AAs	MW [kDa]	calc. pI
		162510R_168520_eq	GO:0006662:Biological Process:glycerol ether metabolic process;GO:0045454:Biological Process:cell redox homeostasis;GO:0009055:Molecular Function:electron carrier activity;GO:0016853:Molecular Function:isomerase activity; IPR005746:Thioredoxin;IPR005788:Disulphide isomerase;IPR012336:Thioredoxin-like fold;IPR013766:Thioredoxin domain;IPR017936:Thioredoxin-like;IPR017937:Thioredoxin, conserved sit…	93.3206	12.85	1	16	16	30	1564	176.922	6.39209
282440F_050370_in	GO:0000786:Cellular Component:nucleosome;GO:0005634:Cellular Component:nucleus;GO:0006334:Biological Process:nucleosome assembly;GO:0003677:Molecular Function:DNA binding;GO:0003676:Molecular Function:nucleic acid binding;GO:0008270:Molecular Function:zinc ion binding;GO:0006352:Biological Process:transcription initiation, DNA-dependent;GO:0016986:Molecular Function:transcription initiation facto…	84.731	17.3	21	8	8	32	503	56.3689	10.3159
	A2	Sequence	# PSMs	# Proteins	# Protein Groups	Protein Group Accessions	Modifications	ΔCn	XCorr	Probability	Charge	MH+ [Da]	ΔM [ppm]	RT [min]	# Missed Cleavages
	High	AMGIMNSFVNDIFER	2	14	1	282440F_050370_in		0	4.00558	0	2	1743.82	-0.564466	31.7281	0
		Accession	Description	Score	Coverage	# Proteins	# Unique Peptides	# Peptides	# PSMs	# AAs	MW [kDa]	calc. pI
		282440F_050370_in	GO:0000786:Cellular Component:nucleosome;GO:0005634:Cellular Component:nucleus;GO:0006334:Biological Process:nucleosome assembly;GO:0003677:Molecular Function:DNA binding;GO:0003676:Molecular Function:nucleic acid binding;GO:0008270:Molecular Function:zinc ion binding;GO:0006352:Biological Process:transcription initiation, DNA-dependent;GO:0016986:Molecular Function:transcription initiation facto…	84.731	17.3	21	8	8	32	503	56.3689	10.3159
	High	AmGImNSFVNDIFER	3	14	1	282440F_050370_in	M2(Oxidation); M5(Oxidation)	0	3.85542	0	2	1775.81	-1.56392	24.6803	0
		Accession	Description	Score	Coverage	# Proteins	# Unique Peptides	# Peptides	# PSMs	# AAs	MW [kDa]	calc. pI
		282440F_050370_in	GO:0000786:Cellular Component:nucleosome;GO:0005634:Cellular Component:nucleus;GO:0006334:Biological Process:nucleosome assembly;GO:0003677:Molecular Function:DNA binding;GO:0003676:Molecular Function:nucleic acid binding;GO:0008270:Molecular Function:zinc ion binding;GO:0006352:Biological Process:transcription initiation, DNA-dependent;GO:0016986:Molecular Function:transcription initiation facto…	84.731	17.3	21	8	8	32	503	56.3689	10.3159
	High	TVTAMDVVYALK	5	4	1	282440F_050370_in		0	3.84357	0	3	1310.7	0.00532783	25.0442	0
		Accession	Description	Score	Coverage	# Proteins	# Unique Peptides	# Peptides	# PSMs	# AAs	MW [kDa]	calc. pI
		282440F_050370_in	GO:0000786:Cellular Component:nucleosome;GO:0005634:Cellular Component:nucleus;GO:0006334:Biological Process:nucleosome assembly;GO:0003677:Molecular Function:DNA binding;GO:0003676:Molecular Function:nucleic acid binding;GO:0008270:Molecular Function:zinc ion binding;GO:0006352:Biological Process:transcription initiation, DNA-dependent;GO:0016986:Molecular Function:transcription initiation facto…	84.731	17.3	21	8	8	32	503	56.3689	10.3159
	High	AmGIMNSFVNDIFER	12	14	1	282440F_050370_in	M2(Oxidation)	0	3.58467	0	2	1759.81	0.249211	29.1916	0
		Accession	Description	Score	Coverage	# Proteins	# Unique Peptides	# Peptides	# PSMs	# AAs	MW [kDa]	calc. pI
		282440F_050370_in	GO:0000786:Cellular Component:nucleosome;GO:0005634:Cellular Component:nucleus;GO:0006334:Biological Process:nucleosome assembly;GO:0003677:Molecular Function:DNA binding;GO:0003676:Molecular Function:nucleic acid binding;GO:0008270:Molecular Function:zinc ion binding;GO:0006352:Biological Process:transcription initiation, DNA-dependent;GO:0016986:Molecular Function:transcription initiation facto…	84.731	17.3	21	8	8	32	503	56.3689	10.3159
	High	ISGLIYEETR	3	5	1	282440F_050370_in		0	3.32558	0	2	1180.62	0.952499	18.1939	0
		Accession	Description	Score	Coverage	# Proteins	# Unique Peptides	# Peptides	# PSMs	# AAs	MW [kDa]	calc. pI
		282440F_050370_in	GO:0000786:Cellular Component:nucleosome;GO:0005634:Cellular Component:nucleus;GO:0006334:Biological Process:nucleosome assembly;GO:0003677:Molecular Function:DNA binding;GO:0003676:Molecular Function:nucleic acid binding;GO:0008270:Molecular Function:zinc ion binding;GO:0006352:Biological Process:transcription initiation, DNA-dependent;GO:0016986:Molecular Function:transcription initiation facto…	84.731	17.3	21	8	8	32	503	56.3689	10.3159
	High	QVHPDTGVSSK	1	14	1	282440F_050370_in		0	3.30582	0	3	1154.58	-0.202395	11.3413	0
		Accession	Description	Score	Coverage	# Proteins	# Unique Peptides	# Peptides	# PSMs	# AAs	MW [kDa]	calc. pI
		282440F_050370_in	GO:0000786:Cellular Component:nucleosome;GO:0005634:Cellular Component:nucleus;GO:0006334:Biological Process:nucleosome assembly;GO:0003677:Molecular Function:DNA binding;GO:0003676:Molecular Function:nucleic acid binding;GO:0008270:Molecular Function:zinc ion binding;GO:0006352:Biological Process:transcription initiation, DNA-dependent;GO:0016986:Molecular Function:transcription initiation facto…	84.731	17.3	21	8	8	32	503	56.3689	10.3159
	High	DNIQGITKPAIR	1	3	1	282440F_050370_in		0	2.89197	0	2	1325.75	-0.0404767	17.3772	0
		Accession	Description	Score	Coverage	# Proteins	# Unique Peptides	# Peptides	# PSMs	# AAs	MW [kDa]	calc. pI
		282440F_050370_in	GO:0000786:Cellular Component:nucleosome;GO:0005634:Cellular Component:nucleus;GO:0006334:Biological Process:nucleosome assembly;GO:0003677:Molecular Function:DNA binding;GO:0003676:Molecular Function:nucleic acid binding;GO:0008270:Molecular Function:zinc ion binding;GO:0006352:Biological Process:transcription initiation, DNA-dependent;GO:0016986:Molecular Function:transcription initiation facto…	84.731	17.3	21	8	8	32	503	56.3689	10.3159
	High	VFLENVIR	2	4	1	282440F_050370_in		0	2.64176	0	2	989.579	0.654329	20.7761	0
		Accession	Description	Score	Coverage	# Proteins	# Unique Peptides	# Peptides	# PSMs	# AAs	MW [kDa]	calc. pI
		282440F_050370_in	GO:0000786:Cellular Component:nucleosome;GO:0005634:Cellular Component:nucleus;GO:0006334:Biological Process:nucleosome assembly;GO:0003677:Molecular Function:DNA binding;GO:0003676:Molecular Function:nucleic acid binding;GO:0008270:Molecular Function:zinc ion binding;GO:0006352:Biological Process:transcription initiation, DNA-dependent;GO:0016986:Molecular Function:transcription initiation facto…	84.731	17.3	21	8	8	32	503	56.3689	10.3159
	High	DAVTYTEHAK	2	4	1	282440F_050370_in		0	2.6194	0	2	1134.54	-1.04171	12.9589	0
		Accession	Description	Score	Coverage	# Proteins	# Unique Peptides	# Peptides	# PSMs	# AAs	MW [kDa]	calc. pI
		282440F_050370_in	GO:0000786:Cellular Component:nucleosome;GO:0005634:Cellular Component:nucleus;GO:0006334:Biological Process:nucleosome assembly;GO:0003677:Molecular Function:DNA binding;GO:0003676:Molecular Function:nucleic acid binding;GO:0008270:Molecular Function:zinc ion binding;GO:0006352:Biological Process:transcription initiation, DNA-dependent;GO:0016986:Molecular Function:transcription initiation facto…	84.731	17.3	21	8	8	32	503	56.3689	10.3159
	High	ETFGVYIYK	1	9	1	282440F_050370_in		0	2.4065	0	2	1119.57	0.289391	23.7479	0
		Accession	Description	Score	Coverage	# Proteins	# Unique Peptides	# Peptides	# PSMs	# AAs	MW [kDa]	calc. pI
		282440F_050370_in	GO:0000786:Cellular Component:nucleosome;GO:0005634:Cellular Component:nucleus;GO:0006334:Biological Process:nucleosome assembly;GO:0003677:Molecular Function:DNA binding;GO:0003676:Molecular Function:nucleic acid binding;GO:0008270:Molecular Function:zinc ion binding;GO:0006352:Biological Process:transcription initiation, DNA-dependent;GO:0016986:Molecular Function:transcription initiation facto…	84.731	17.3	21	8	8	32	503	56.3689	10.3159
246020F_044040_eq	GO:0005515:Molecular Function:protein binding;GO:0001906:Biological Process:cell killing;GO:0005524:Molecular Function:ATP binding; IPR001870:B302/SPRY domain;IPR003877:SPla/RYanodine receptor SPRY;IPR008985:Concanavalin A-like lectin/glucanase;IPR010488:Zeta toxin, P-loop nucleoside triphosphate hydrolase;IPR018355:SPla/RYanodine receptor subgroup;	73.7613	13.66	2	6	6	26	476	53.0194	4.50049
	A2	Sequence	# PSMs	# Proteins	# Protein Groups	Protein Group Accessions	Modifications	ΔCn	XCorr	Probability	Charge	MH+ [Da]	ΔM [ppm]	RT [min]	# Missed Cleavages
	High	YNILGTNYIMDK	3	2	1	246020F_044040_eq		0	4.00738	0	2	1444.71	0.110539	23.3454	0
		Accession	Description	Score	Coverage	# Proteins	# Unique Peptides	# Peptides	# PSMs	# AAs	MW [kDa]	calc. pI
		246020F_044040_eq	GO:0005515:Molecular Function:protein binding;GO:0001906:Biological Process:cell killing;GO:0005524:Molecular Function:ATP binding; IPR001870:B302/SPRY domain;IPR003877:SPla/RYanodine receptor SPRY;IPR008985:Concanavalin A-like lectin/glucanase;IPR010488:Zeta toxin, P-loop nucleoside triphosphate hydrolase;IPR018355:SPla/RYanodine receptor subgroup;	73.7613	13.66	2	6	6	26	476	53.0194	4.50049
	High	EVDQAVAAEYQDDR	4	2	1	246020F_044040_eq		0	3.9738	0	2	1608.72	0.821848	13.2132	0
		Accession	Description	Score	Coverage	# Proteins	# Unique Peptides	# Peptides	# PSMs	# AAs	MW [kDa]	calc. pI
		246020F_044040_eq	GO:0005515:Molecular Function:protein binding;GO:0001906:Biological Process:cell killing;GO:0005524:Molecular Function:ATP binding; IPR001870:B302/SPRY domain;IPR003877:SPla/RYanodine receptor SPRY;IPR008985:Concanavalin A-like lectin/glucanase;IPR010488:Zeta toxin, P-loop nucleoside triphosphate hydrolase;IPR018355:SPla/RYanodine receptor subgroup;	73.7613	13.66	2	6	6	26	476	53.0194	4.50049
	High	HLPTDEPDPVVSR	2	2	1	246020F_044040_eq		0	3.30628	0	2	1461.73	-0.485558	17.7299	0
		Accession	Description	Score	Coverage	# Proteins	# Unique Peptides	# Peptides	# PSMs	# AAs	MW [kDa]	calc. pI
		246020F_044040_eq	GO:0005515:Molecular Function:protein binding;GO:0001906:Biological Process:cell killing;GO:0005524:Molecular Function:ATP binding; IPR001870:B302/SPRY domain;IPR003877:SPla/RYanodine receptor SPRY;IPR008985:Concanavalin A-like lectin/glucanase;IPR010488:Zeta toxin, P-loop nucleoside triphosphate hydrolase;IPR018355:SPla/RYanodine receptor subgroup;	73.7613	13.66	2	6	6	26	476	53.0194	4.50049
	High	WDVLIQTATK	10	2	1	246020F_044040_eq		0	2.8874	0	2	1174.65	0.167612	21.6321	0
		Accession	Description	Score	Coverage	# Proteins	# Unique Peptides	# Peptides	# PSMs	# AAs	MW [kDa]	calc. pI
		246020F_044040_eq	GO:0005515:Molecular Function:protein binding;GO:0001906:Biological Process:cell killing;GO:0005524:Molecular Function:ATP binding; IPR001870:B302/SPRY domain;IPR003877:SPla/RYanodine receptor SPRY;IPR008985:Concanavalin A-like lectin/glucanase;IPR010488:Zeta toxin, P-loop nucleoside triphosphate hydrolase;IPR018355:SPla/RYanodine receptor subgroup;	73.7613	13.66	2	6	6	26	476	53.0194	4.50049
	High	YNILGTNYImDK	3	2	1	246020F_044040_eq	M10(Oxidation)	0	2.67667	0	2	1460.71	0.999868	20.5994	0
		Accession	Description	Score	Coverage	# Proteins	# Unique Peptides	# Peptides	# PSMs	# AAs	MW [kDa]	calc. pI
		246020F_044040_eq	GO:0005515:Molecular Function:protein binding;GO:0001906:Biological Process:cell killing;GO:0005524:Molecular Function:ATP binding; IPR001870:B302/SPRY domain;IPR003877:SPla/RYanodine receptor SPRY;IPR008985:Concanavalin A-like lectin/glucanase;IPR010488:Zeta toxin, P-loop nucleoside triphosphate hydrolase;IPR018355:SPla/RYanodine receptor subgroup;	73.7613	13.66	2	6	6	26	476	53.0194	4.50049
	High	YNSDLHFK	2	2	1	246020F_044040_eq		0	2.66028	0	2	1023.49	0.463574	23.788	0
		Accession	Description	Score	Coverage	# Proteins	# Unique Peptides	# Peptides	# PSMs	# AAs	MW [kDa]	calc. pI
		246020F_044040_eq	GO:0005515:Molecular Function:protein binding;GO:0001906:Biological Process:cell killing;GO:0005524:Molecular Function:ATP binding; IPR001870:B302/SPRY domain;IPR003877:SPla/RYanodine receptor SPRY;IPR008985:Concanavalin A-like lectin/glucanase;IPR010488:Zeta toxin, P-loop nucleoside triphosphate hydrolase;IPR018355:SPla/RYanodine receptor subgroup;	73.7613	13.66	2	6	6	26	476	53.0194	4.50049
	High	ITEDLDVK	2	2	1	246020F_044040_eq		0	2.48519	0	2	932.493	-0.560588	12.5681	0
		Accession	Description	Score	Coverage	# Proteins	# Unique Peptides	# Peptides	# PSMs	# AAs	MW [kDa]	calc. pI
		246020F_044040_eq	GO:0005515:Molecular Function:protein binding;GO:0001906:Biological Process:cell killing;GO:0005524:Molecular Function:ATP binding; IPR001870:B302/SPRY domain;IPR003877:SPla/RYanodine receptor SPRY;IPR008985:Concanavalin A-like lectin/glucanase;IPR010488:Zeta toxin, P-loop nucleoside triphosphate hydrolase;IPR018355:SPla/RYanodine receptor subgroup;	73.7613	13.66	2	6	6	26	476	53.0194	4.50049
309530F_074890_eq	GO:0005515:Molecular Function:protein binding; IPR002110:Ankyrin repeat;IPR020683:Ankyrin repeat-containing domain;	66.0165	12.66	1	13	13	21	1216	133.369	9.05615
	A2	Sequence	# PSMs	# Proteins	# Protein Groups	Protein Group Accessions	Modifications	ΔCn	XCorr	Probability	Charge	MH+ [Da]	ΔM [ppm]	RT [min]	# Missed Cleavages
	High	ADMSLEIANILLDK	3	1	1	309530F_074890_eq		0	4.25159	0	2	1545.82	-0.854264	29.7243	0
		Accession	Description	Score	Coverage	# Proteins	# Unique Peptides	# Peptides	# PSMs	# AAs	MW [kDa]	calc. pI
		309530F_074890_eq	GO:0005515:Molecular Function:protein binding; IPR002110:Ankyrin repeat;IPR020683:Ankyrin repeat-containing domain;	66.0165	12.66	1	13	13	21	1216	133.369	9.05615
	High	DIDDGLDDYTETYGK	1	1	1	309530F_074890_eq		0	3.89828	0	2	1719.72	0.326321	18.7167	0
		Accession	Description	Score	Coverage	# Proteins	# Unique Peptides	# Peptides	# PSMs	# AAs	MW [kDa]	calc. pI
		309530F_074890_eq	GO:0005515:Molecular Function:protein binding; IPR002110:Ankyrin repeat;IPR020683:Ankyrin repeat-containing domain;	66.0165	12.66	1	13	13	21	1216	133.369	9.05615
	High	GPDGQPLADVNFK	2	1	1	309530F_074890_eq		0	3.81352	0	2	1357.68	0.448758	17.0113	0
		Accession	Description	Score	Coverage	# Proteins	# Unique Peptides	# Peptides	# PSMs	# AAs	MW [kDa]	calc. pI
		309530F_074890_eq	GO:0005515:Molecular Function:protein binding; IPR002110:Ankyrin repeat;IPR020683:Ankyrin repeat-containing domain;	66.0165	12.66	1	13	13	21	1216	133.369	9.05615
	High	SVDVPIDAVMYAIR	1	1	1	309530F_074890_eq		0	3.67099	0	2	1548.81	-0.231069	27.7324	0
		Accession	Description	Score	Coverage	# Proteins	# Unique Peptides	# Peptides	# PSMs	# AAs	MW [kDa]	calc. pI
		309530F_074890_eq	GO:0005515:Molecular Function:protein binding; IPR002110:Ankyrin repeat;IPR020683:Ankyrin repeat-containing domain;	66.0165	12.66	1	13	13	21	1216	133.369	9.05615
	High	NQLFDNIYLAVR	2	1	1	309530F_074890_eq		0	3.36836	0	2	1465.78	-2.00456	28.002	0
		Accession	Description	Score	Coverage	# Proteins	# Unique Peptides	# Peptides	# PSMs	# AAs	MW [kDa]	calc. pI
		309530F_074890_eq	GO:0005515:Molecular Function:protein binding; IPR002110:Ankyrin repeat;IPR020683:Ankyrin repeat-containing domain;	66.0165	12.66	1	13	13	21	1216	133.369	9.05615
	High	EDGMAYPILLATR	1	1	1	309530F_074890_eq		0	3.29173	0	2	1449.74	-0.120839	23.9053	0
		Accession	Description	Score	Coverage	# Proteins	# Unique Peptides	# Peptides	# PSMs	# AAs	MW [kDa]	calc. pI
		309530F_074890_eq	GO:0005515:Molecular Function:protein binding; IPR002110:Ankyrin repeat;IPR020683:Ankyrin repeat-containing domain;	66.0165	12.66	1	13	13	21	1216	133.369	9.05615
	High	GPDGQPLADVNFKDEK	1	1	1	309530F_074890_eq		0	3.16565	0	3	1729.84	-0.519862	19.5411	1
		Accession	Description	Score	Coverage	# Proteins	# Unique Peptides	# Peptides	# PSMs	# AAs	MW [kDa]	calc. pI
		309530F_074890_eq	GO:0005515:Molecular Function:protein binding; IPR002110:Ankyrin repeat;IPR020683:Ankyrin repeat-containing domain;	66.0165	12.66	1	13	13	21	1216	133.369	9.05615
	High	GNADcADLLLDLK	1	1	1	309530F_074890_eq	C5(Carbamidomethyl)	0	3.12907	0	2	1417.7	-0.839145	22.7996	0
		Accession	Description	Score	Coverage	# Proteins	# Unique Peptides	# Peptides	# PSMs	# AAs	MW [kDa]	calc. pI
		309530F_074890_eq	GO:0005515:Molecular Function:protein binding; IPR002110:Ankyrin repeat;IPR020683:Ankyrin repeat-containing domain;	66.0165	12.66	1	13	13	21	1216	133.369	9.05615
	High	GGTISASSATEDK	2	1	1	309530F_074890_eq		0	3.00653	0	2	1223.58	0.148427	8.42835	0
		Accession	Description	Score	Coverage	# Proteins	# Unique Peptides	# Peptides	# PSMs	# AAs	MW [kDa]	calc. pI
		309530F_074890_eq	GO:0005515:Molecular Function:protein binding; IPR002110:Ankyrin repeat;IPR020683:Ankyrin repeat-containing domain;	66.0165	12.66	1	13	13	21	1216	133.369	9.05615
	High	WLEVEDAPNIYR	1	1	1	309530F_074890_eq		0	2.9726	0	2	1504.75	1.51363	22.7342	0
		Accession	Description	Score	Coverage	# Proteins	# Unique Peptides	# Peptides	# PSMs	# AAs	MW [kDa]	calc. pI
		309530F_074890_eq	GO:0005515:Molecular Function:protein binding; IPR002110:Ankyrin repeat;IPR020683:Ankyrin repeat-containing domain;	66.0165	12.66	1	13	13	21	1216	133.369	9.05615
	High	VLTEIGATLEK	3	1	1	309530F_074890_eq		0	2.8759	0	2	1173.68	2.75847	18.2688	0
		Accession	Description	Score	Coverage	# Proteins	# Unique Peptides	# Peptides	# PSMs	# AAs	MW [kDa]	calc. pI
		309530F_074890_eq	GO:0005515:Molecular Function:protein binding; IPR002110:Ankyrin repeat;IPR020683:Ankyrin repeat-containing domain;	66.0165	12.66	1	13	13	21	1216	133.369	9.05615
	High	DKYVLPQAEILK	2	1	1	309530F_074890_eq		0	2.64357	0	2	1416.81	0.595121	25.9439	1
		Accession	Description	Score	Coverage	# Proteins	# Unique Peptides	# Peptides	# PSMs	# AAs	MW [kDa]	calc. pI
		309530F_074890_eq	GO:0005515:Molecular Function:protein binding; IPR002110:Ankyrin repeat;IPR020683:Ankyrin repeat-containing domain;	66.0165	12.66	1	13	13	21	1216	133.369	9.05615
	High	EVLQTGAPK	1	1	1	309530F_074890_eq		0	2.40713	0	2	942.525	-0.476685	9.83308	0
		Accession	Description	Score	Coverage	# Proteins	# Unique Peptides	# Peptides	# PSMs	# AAs	MW [kDa]	calc. pI
		309530F_074890_eq	GO:0005515:Molecular Function:protein binding; IPR002110:Ankyrin repeat;IPR020683:Ankyrin repeat-containing domain;	66.0165	12.66	1	13	13	21	1216	133.369	9.05615
173980F_003600_in	GO:0003676:Molecular Function:nucleic acid binding;GO:0008026:Molecular Function:ATP-dependent helicase activity; IPR000629:RNA helicase, ATP-dependent, DEAD-box, conserved site;IPR001650:Helicase, C-terminal;IPR011545:DNA/RNA helicase, DEAD/DEAH box type, N-terminal;IPR014001:DEAD-like helicase;IPR014014:RNA helicase, DEAD-box type, Q motif;	59.0408	15.23	4	9	9	20	683	75.7093	9.12939
	A2	Sequence	# PSMs	# Proteins	# Protein Groups	Protein Group Accessions	Modifications	ΔCn	XCorr	Probability	Charge	MH+ [Da]	ΔM [ppm]	RT [min]	# Missed Cleavages
	High	DLVDILIESK	8	1	1	173980F_003600_in		0	3.40901	0	2	1144.65	0.00209017	26.0155	0
		Accession	Description	Score	Coverage	# Proteins	# Unique Peptides	# Peptides	# PSMs	# AAs	MW [kDa]	calc. pI
		173980F_003600_in	GO:0003676:Molecular Function:nucleic acid binding;GO:0008026:Molecular Function:ATP-dependent helicase activity; IPR000629:RNA helicase, ATP-dependent, DEAD-box, conserved site;IPR001650:Helicase, C-terminal;IPR011545:DNA/RNA helicase, DEAD/DEAH box type, N-terminal;IPR014001:DEAD-like helicase;IPR014014:RNA helicase, DEAD-box type, Q motif;	59.0408	15.23	4	9	9	20	683	75.7093	9.12939
	High	DLMAcAQTGSGK	1	2	1	173980F_003600_in	C5(Carbamidomethyl)	0	3.37119	0	2	1238.55	0.301601	12.1887	0
		Accession	Description	Score	Coverage	# Proteins	# Unique Peptides	# Peptides	# PSMs	# AAs	MW [kDa]	calc. pI
		173980F_003600_in	GO:0003676:Molecular Function:nucleic acid binding;GO:0008026:Molecular Function:ATP-dependent helicase activity; IPR000629:RNA helicase, ATP-dependent, DEAD-box, conserved site;IPR001650:Helicase, C-terminal;IPR011545:DNA/RNA helicase, DEAD/DEAH box type, N-terminal;IPR014001:DEAD-like helicase;IPR014014:RNA helicase, DEAD-box type, Q motif;	59.0408	15.23	4	9	9	20	683	75.7093	9.12939
	High	VGNLGLATSFFNDK	1	1	1	173980F_003600_in		0	3.35326	0	2	1482.76	-1.69827	24.0539	0
		Accession	Description	Score	Coverage	# Proteins	# Unique Peptides	# Peptides	# PSMs	# AAs	MW [kDa]	calc. pI
		173980F_003600_in	GO:0003676:Molecular Function:nucleic acid binding;GO:0008026:Molecular Function:ATP-dependent helicase activity; IPR000629:RNA helicase, ATP-dependent, DEAD-box, conserved site;IPR001650:Helicase, C-terminal;IPR011545:DNA/RNA helicase, DEAD/DEAH box type, N-terminal;IPR014001:DEAD-like helicase;IPR014014:RNA helicase, DEAD-box type, Q motif;	59.0408	15.23	4	9	9	20	683	75.7093	9.12939
	High	SFLLDLLNATGK	1	1	1	173980F_003600_in		0	3.16156	0	2	1291.73	1.1838	31.2475	0
		Accession	Description	Score	Coverage	# Proteins	# Unique Peptides	# Peptides	# PSMs	# AAs	MW [kDa]	calc. pI
		173980F_003600_in	GO:0003676:Molecular Function:nucleic acid binding;GO:0008026:Molecular Function:ATP-dependent helicase activity; IPR000629:RNA helicase, ATP-dependent, DEAD-box, conserved site;IPR001650:Helicase, C-terminal;IPR011545:DNA/RNA helicase, DEAD/DEAH box type, N-terminal;IPR014001:DEAD-like helicase;IPR014014:RNA helicase, DEAD-box type, Q motif;	59.0408	15.23	4	9	9	20	683	75.7093	9.12939
	High	YPLALVLAPTR	4	1	1	173980F_003600_in		0	3.08442	0	2	1213.73	-0.0816424	23.326	0
		Accession	Description	Score	Coverage	# Proteins	# Unique Peptides	# Peptides	# PSMs	# AAs	MW [kDa]	calc. pI
		173980F_003600_in	GO:0003676:Molecular Function:nucleic acid binding;GO:0008026:Molecular Function:ATP-dependent helicase activity; IPR000629:RNA helicase, ATP-dependent, DEAD-box, conserved site;IPR001650:Helicase, C-terminal;IPR011545:DNA/RNA helicase, DEAD/DEAH box type, N-terminal;IPR014001:DEAD-like helicase;IPR014014:RNA helicase, DEAD-box type, Q motif;	59.0408	15.23	4	9	9	20	683	75.7093	9.12939
	High	MLDMGFEPQIR	1	3	1	173980F_003600_in		0	2.95285	0	2	1336.64	-0.493857	22.0614	0
		Accession	Description	Score	Coverage	# Proteins	# Unique Peptides	# Peptides	# PSMs	# AAs	MW [kDa]	calc. pI
		173980F_003600_in	GO:0003676:Molecular Function:nucleic acid binding;GO:0008026:Molecular Function:ATP-dependent helicase activity; IPR000629:RNA helicase, ATP-dependent, DEAD-box, conserved site;IPR001650:Helicase, C-terminal;IPR011545:DNA/RNA helicase, DEAD/DEAH box type, N-terminal;IPR014001:DEAD-like helicase;IPR014014:RNA helicase, DEAD-box type, Q motif;	59.0408	15.23	4	9	9	20	683	75.7093	9.12939
	High	GADALEDFLYR	1	1	1	173980F_003600_in		0	2.94013	0	2	1269.61	-0.0329134	25.7465	0
		Accession	Description	Score	Coverage	# Proteins	# Unique Peptides	# Peptides	# PSMs	# AAs	MW [kDa]	calc. pI
		173980F_003600_in	GO:0003676:Molecular Function:nucleic acid binding;GO:0008026:Molecular Function:ATP-dependent helicase activity; IPR000629:RNA helicase, ATP-dependent, DEAD-box, conserved site;IPR001650:Helicase, C-terminal;IPR011545:DNA/RNA helicase, DEAD/DEAH box type, N-terminal;IPR014001:DEAD-like helicase;IPR014014:RNA helicase, DEAD-box type, Q motif;	59.0408	15.23	4	9	9	20	683	75.7093	9.12939
	High	IVEQDTMPGTGK	1	1	1	173980F_003600_in		0	2.89102	0	2	1275.63	0.706156	11.1581	0
		Accession	Description	Score	Coverage	# Proteins	# Unique Peptides	# Peptides	# PSMs	# AAs	MW [kDa]	calc. pI
		173980F_003600_in	GO:0003676:Molecular Function:nucleic acid binding;GO:0008026:Molecular Function:ATP-dependent helicase activity; IPR000629:RNA helicase, ATP-dependent, DEAD-box, conserved site;IPR001650:Helicase, C-terminal;IPR011545:DNA/RNA helicase, DEAD/DEAH box type, N-terminal;IPR014001:DEAD-like helicase;IPR014014:RNA helicase, DEAD-box type, Q motif;	59.0408	15.23	4	9	9	20	683	75.7093	9.12939
	High	VGSTSDNITQK	1	1	1	173980F_003600_in		0	2.66366	0	2	1149.57	0.30226	7.175	0
		Accession	Description	Score	Coverage	# Proteins	# Unique Peptides	# Peptides	# PSMs	# AAs	MW [kDa]	calc. pI
		173980F_003600_in	GO:0003676:Molecular Function:nucleic acid binding;GO:0008026:Molecular Function:ATP-dependent helicase activity; IPR000629:RNA helicase, ATP-dependent, DEAD-box, conserved site;IPR001650:Helicase, C-terminal;IPR011545:DNA/RNA helicase, DEAD/DEAH box type, N-terminal;IPR014001:DEAD-like helicase;IPR014014:RNA helicase, DEAD-box type, Q motif;	59.0408	15.23	4	9	9	20	683	75.7093	9.12939
	High	IVEQDTmPGTGK	1	1	1	173980F_003600_in	M7(Oxidation)	0	2.61891	0	2	1291.62	0.192383	7.42942	0
		Accession	Description	Score	Coverage	# Proteins	# Unique Peptides	# Peptides	# PSMs	# AAs	MW [kDa]	calc. pI
		173980F_003600_in	GO:0003676:Molecular Function:nucleic acid binding;GO:0008026:Molecular Function:ATP-dependent helicase activity; IPR000629:RNA helicase, ATP-dependent, DEAD-box, conserved site;IPR001650:Helicase, C-terminal;IPR011545:DNA/RNA helicase, DEAD/DEAH box type, N-terminal;IPR014001:DEAD-like helicase;IPR014014:RNA helicase, DEAD-box type, Q motif;	59.0408	15.23	4	9	9	20	683	75.7093	9.12939
191620F_141800_eq	GO:0003676:Molecular Function:nucleic acid binding; IPR000504:RNA recognition motif domain;	55.5623	12.83	1	4	4	16	413	40.3944	8.88037
	A2	Sequence	# PSMs	# Proteins	# Protein Groups	Protein Group Accessions	Modifications	ΔCn	XCorr	Probability	Charge	MH+ [Da]	ΔM [ppm]	RT [min]	# Missed Cleavages
	High	LFIGGLSYETNEDGLK	8	1	1	191620F_141800_eq		0	4.76461	0	2	1755.88	1.33296	22.3254	0
		Accession	Description	Score	Coverage	# Proteins	# Unique Peptides	# Peptides	# PSMs	# AAs	MW [kDa]	calc. pI
		191620F_141800_eq	GO:0003676:Molecular Function:nucleic acid binding; IPR000504:RNA recognition motif domain;	55.5623	12.83	1	4	4	16	413	40.3944	8.88037
	High	GFAFISFDDHDPVDK	3	1	1	191620F_141800_eq		0	4.02737	0	2	1709.78	-0.270406	31.5291	0
		Accession	Description	Score	Coverage	# Proteins	# Unique Peptides	# Peptides	# PSMs	# AAs	MW [kDa]	calc. pI
		191620F_141800_eq	GO:0003676:Molecular Function:nucleic acid binding; IPR000504:RNA recognition motif domain;	55.5623	12.83	1	4	4	16	413	40.3944	8.88037
	High	EDSNNPTAHVcTK	4	1	1	191620F_141800_eq	C11(Carbamidomethyl)	0	3.46937	0	2	1472.64	-2.24154	11.7409	0
		Accession	Description	Score	Coverage	# Proteins	# Unique Peptides	# Peptides	# PSMs	# AAs	MW [kDa]	calc. pI
		191620F_141800_eq	GO:0003676:Molecular Function:nucleic acid binding; IPR000504:RNA recognition motif domain;	55.5623	12.83	1	4	4	16	413	40.3944	8.88037
	High	DDTDEDMLR	1	1	1	191620F_141800_eq		0	2.45735	0	2	1109.44	-0.141919	13.1642	0
		Accession	Description	Score	Coverage	# Proteins	# Unique Peptides	# Peptides	# PSMs	# AAs	MW [kDa]	calc. pI
		191620F_141800_eq	GO:0003676:Molecular Function:nucleic acid binding; IPR000504:RNA recognition motif domain;	55.5623	12.83	1	4	4	16	413	40.3944	8.88037
127720F_123950_in	GO:0005975:Biological Process:carbohydrate metabolic process;GO:0004553:Molecular Function:hydrolase activity, hydrolyzing O-glycosyl compounds; IPR001360:Glycoside hydrolase, family 1;IPR017853:Glycoside hydrolase, superfamily;IPR018120:Glycoside hydrolase, family 1, active site;	48.5414	10.91	5	7	8	15	981	111.809	4.98291
	A2	Sequence	# PSMs	# Proteins	# Protein Groups	Protein Group Accessions	Modifications	ΔCn	XCorr	Probability	Charge	MH+ [Da]	ΔM [ppm]	RT [min]	# Missed Cleavages
	High	LNYGDPEVLVTENGR	1	1	1	127720F_123950_in		0	4.418	0	2	1675.83	-1.3114	19.2077	0
		Accession	Description	Score	Coverage	# Proteins	# Unique Peptides	# Peptides	# PSMs	# AAs	MW [kDa]	calc. pI
		127720F_123950_in	GO:0005975:Biological Process:carbohydrate metabolic process;GO:0004553:Molecular Function:hydrolase activity, hydrolyzing O-glycosyl compounds; IPR001360:Glycoside hydrolase, family 1;IPR017853:Glycoside hydrolase, superfamily;IPR018120:Glycoside hydrolase, family 1, active site;	48.5414	10.91	5	7	8	15	981	111.809	4.98291
	High	GDTGDVAcDSYNK	5	6	2	127720F_123950_in;127750F_123990_in	C8(Carbamidomethyl)	0	3.82936	0	2	1401.56	-2.17161	9.25477	0
		Accession	Description	Score	Coverage	# Proteins	# Unique Peptides	# Peptides	# PSMs	# AAs	MW [kDa]	calc. pI
		127720F_123950_in	GO:0005975:Biological Process:carbohydrate metabolic process;GO:0004553:Molecular Function:hydrolase activity, hydrolyzing O-glycosyl compounds; IPR001360:Glycoside hydrolase, family 1;IPR017853:Glycoside hydrolase, superfamily;IPR018120:Glycoside hydrolase, family 1, active site;	48.5414	10.91	5	7	8	15	981	111.809	4.98291
		127750F_123990_in	GO:0005975:Biological Process:carbohydrate metabolic process;GO:0004553:Molecular Function:hydrolase activity, hydrolyzing O-glycosyl compounds; IPR001360:Glycoside hydrolase, family 1;IPR017853:Glycoside hydrolase, superfamily;IPR018120:Glycoside hydrolase, family 1, active site;	19.3889	4.02	4	1	2	6	1019	115.797	5.37646
	High	GQVGITLNSDWAEPR	3	1	1	127720F_123950_in		0	3.54975	0	2	1642.82	0.350632	22.0017	0
		Accession	Description	Score	Coverage	# Proteins	# Unique Peptides	# Peptides	# PSMs	# AAs	MW [kDa]	calc. pI
		127720F_123950_in	GO:0005975:Biological Process:carbohydrate metabolic process;GO:0004553:Molecular Function:hydrolase activity, hydrolyzing O-glycosyl compounds; IPR001360:Glycoside hydrolase, family 1;IPR017853:Glycoside hydrolase, superfamily;IPR018120:Glycoside hydrolase, family 1, active site;	48.5414	10.91	5	7	8	15	981	111.809	4.98291
	High	LPQFTQEEVEFIR	1	1	1	127720F_123950_in		0	3.27315	0	2	1635.84	0.549776	23.7898	0
		Accession	Description	Score	Coverage	# Proteins	# Unique Peptides	# Peptides	# PSMs	# AAs	MW [kDa]	calc. pI
		127720F_123950_in	GO:0005975:Biological Process:carbohydrate metabolic process;GO:0004553:Molecular Function:hydrolase activity, hydrolyzing O-glycosyl compounds; IPR001360:Glycoside hydrolase, family 1;IPR017853:Glycoside hydrolase, superfamily;IPR018120:Glycoside hydrolase, family 1, active site;	48.5414	10.91	5	7	8	15	981	111.809	4.98291
	High	AESEWLYEVPWGLR	1	1	1	127720F_123950_in		0	3.12671	0	2	1734.85	-0.628021	30.1311	0
		Accession	Description	Score	Coverage	# Proteins	# Unique Peptides	# Peptides	# PSMs	# AAs	MW [kDa]	calc. pI
		127720F_123950_in	GO:0005975:Biological Process:carbohydrate metabolic process;GO:0004553:Molecular Function:hydrolase activity, hydrolyzing O-glycosyl compounds; IPR001360:Glycoside hydrolase, family 1;IPR017853:Glycoside hydrolase, superfamily;IPR018120:Glycoside hydrolase, family 1, active site;	48.5414	10.91	5	7	8	15	981	111.809	4.98291
	High	DPELDADVTATER	2	1	1	127720F_123950_in		0	3.09443	0	2	1431.66	0.999665	15.0361	0
		Accession	Description	Score	Coverage	# Proteins	# Unique Peptides	# Peptides	# PSMs	# AAs	MW [kDa]	calc. pI
		127720F_123950_in	GO:0005975:Biological Process:carbohydrate metabolic process;GO:0004553:Molecular Function:hydrolase activity, hydrolyzing O-glycosyl compounds; IPR001360:Glycoside hydrolase, family 1;IPR017853:Glycoside hydrolase, superfamily;IPR018120:Glycoside hydrolase, family 1, active site;	48.5414	10.91	5	7	8	15	981	111.809	4.98291
	High	GTSDFFGLNHYTTR	1	2	1	127720F_123950_in		0	3.04138	0	2	1615.75	-2.30722	30.9917	0
		Accession	Description	Score	Coverage	# Proteins	# Unique Peptides	# Peptides	# PSMs	# AAs	MW [kDa]	calc. pI
		127720F_123950_in	GO:0005975:Biological Process:carbohydrate metabolic process;GO:0004553:Molecular Function:hydrolase activity, hydrolyzing O-glycosyl compounds; IPR001360:Glycoside hydrolase, family 1;IPR017853:Glycoside hydrolase, superfamily;IPR018120:Glycoside hydrolase, family 1, active site;	48.5414	10.91	5	7	8	15	981	111.809	4.98291
	High	AIEVDGVNVR	1	1	1	127720F_123950_in		0	2.46821	0	2	1071.58	0.599445	16.8359	0
		Accession	Description	Score	Coverage	# Proteins	# Unique Peptides	# Peptides	# PSMs	# AAs	MW [kDa]	calc. pI
		127720F_123950_in	GO:0005975:Biological Process:carbohydrate metabolic process;GO:0004553:Molecular Function:hydrolase activity, hydrolyzing O-glycosyl compounds; IPR001360:Glycoside hydrolase, family 1;IPR017853:Glycoside hydrolase, superfamily;IPR018120:Glycoside hydrolase, family 1, active site;	48.5414	10.91	5	7	8	15	981	111.809	4.98291
038260F_109700_eq	GO:0005874:Cellular Component:microtubule;GO:0007017:Biological Process:microtubule-based process;GO:0005525:Molecular Function:GTP binding;GO:0007018:Biological Process:microtubule-based movement;GO:0005198:Molecular Function:structural molecule activity;GO:0043234:Cellular Component:protein complex;GO:0051258:Biological Process:protein polymerization;GO:0006184:Biological Process:GTP catabolic …	46.5217	19.46	4	7	7	15	447	50.047	4.83057
	A2	Sequence	# PSMs	# Proteins	# Protein Groups	Protein Group Accessions	Modifications	ΔCn	XCorr	Probability	Charge	MH+ [Da]	ΔM [ppm]	RT [min]	# Missed Cleavages
	High	EVDEQmLNVQNK	1	4	1	038260F_109700_eq	M6(Oxidation)	0	4.09549	0	2	1462.68	0.213041	11.4452	0
		Accession	Description	Score	Coverage	# Proteins	# Unique Peptides	# Peptides	# PSMs	# AAs	MW [kDa]	calc. pI
		038260F_109700_eq	GO:0005874:Cellular Component:microtubule;GO:0007017:Biological Process:microtubule-based process;GO:0005525:Molecular Function:GTP binding;GO:0007018:Biological Process:microtubule-based movement;GO:0005198:Molecular Function:structural molecule activity;GO:0043234:Cellular Component:protein complex;GO:0051258:Biological Process:protein polymerization;GO:0006184:Biological Process:GTP catabolic …	46.5217	19.46	4	7	7	15	447	50.047	4.83057
	High	EVDEQMLNVQNK	1	4	1	038260F_109700_eq		0	3.90731	0	2	1446.69	0.835048	14.2647	0
		Accession	Description	Score	Coverage	# Proteins	# Unique Peptides	# Peptides	# PSMs	# AAs	MW [kDa]	calc. pI
		038260F_109700_eq	GO:0005874:Cellular Component:microtubule;GO:0007017:Biological Process:microtubule-based process;GO:0005525:Molecular Function:GTP binding;GO:0007018:Biological Process:microtubule-based movement;GO:0005198:Molecular Function:structural molecule activity;GO:0043234:Cellular Component:protein complex;GO:0051258:Biological Process:protein polymerization;GO:0006184:Biological Process:GTP catabolic …	46.5217	19.46	4	7	7	15	447	50.047	4.83057
	High	IMNTFSVVPSPK	2	2	1	038260F_109700_eq		0	3.68074	0	2	1319.7	0.0584663	18.3347	0
		Accession	Description	Score	Coverage	# Proteins	# Unique Peptides	# Peptides	# PSMs	# AAs	MW [kDa]	calc. pI
		038260F_109700_eq	GO:0005874:Cellular Component:microtubule;GO:0007017:Biological Process:microtubule-based process;GO:0005525:Molecular Function:GTP binding;GO:0007018:Biological Process:microtubule-based movement;GO:0005198:Molecular Function:structural molecule activity;GO:0043234:Cellular Component:protein complex;GO:0051258:Biological Process:protein polymerization;GO:0006184:Biological Process:GTP catabolic …	46.5217	19.46	4	7	7	15	447	50.047	4.83057
	High	LAVNMVPFPR	2	4	1	038260F_109700_eq		0	3.61843	0	2	1143.63	-0.369496	21.8132	0
		Accession	Description	Score	Coverage	# Proteins	# Unique Peptides	# Peptides	# PSMs	# AAs	MW [kDa]	calc. pI
		038260F_109700_eq	GO:0005874:Cellular Component:microtubule;GO:0007017:Biological Process:microtubule-based process;GO:0005525:Molecular Function:GTP binding;GO:0007018:Biological Process:microtubule-based movement;GO:0005198:Molecular Function:structural molecule activity;GO:0043234:Cellular Component:protein complex;GO:0051258:Biological Process:protein polymerization;GO:0006184:Biological Process:GTP catabolic …	46.5217	19.46	4	7	7	15	447	50.047	4.83057
	High	AVLVDLEPGTmDSVR	1	1	1	038260F_109700_eq	M11(Oxidation)	0	3.45359	0	2	1617.82	0.910956	18.0885	0
		Accession	Description	Score	Coverage	# Proteins	# Unique Peptides	# Peptides	# PSMs	# AAs	MW [kDa]	calc. pI
		038260F_109700_eq	GO:0005874:Cellular Component:microtubule;GO:0007017:Biological Process:microtubule-based process;GO:0005525:Molecular Function:GTP binding;GO:0007018:Biological Process:microtubule-based movement;GO:0005198:Molecular Function:structural molecule activity;GO:0043234:Cellular Component:protein complex;GO:0051258:Biological Process:protein polymerization;GO:0006184:Biological Process:GTP catabolic …	46.5217	19.46	4	7	7	15	447	50.047	4.83057
	High	LAVNmVPFPR	2	4	1	038260F_109700_eq	M5(Oxidation)	0	3.04526	0	2	1159.63	-0.0847776	18.229	0
		Accession	Description	Score	Coverage	# Proteins	# Unique Peptides	# Peptides	# PSMs	# AAs	MW [kDa]	calc. pI
		038260F_109700_eq	GO:0005874:Cellular Component:microtubule;GO:0007017:Biological Process:microtubule-based process;GO:0005525:Molecular Function:GTP binding;GO:0007018:Biological Process:microtubule-based movement;GO:0005198:Molecular Function:structural molecule activity;GO:0043234:Cellular Component:protein complex;GO:0051258:Biological Process:protein polymerization;GO:0006184:Biological Process:GTP catabolic …	46.5217	19.46	4	7	7	15	447	50.047	4.83057
	High	NSSYFVEWIPNNVK	1	4	1	038260F_109700_eq		0	2.96426	0	2	1696.84	1.47069	25.6289	0
		Accession	Description	Score	Coverage	# Proteins	# Unique Peptides	# Peptides	# PSMs	# AAs	MW [kDa]	calc. pI
		038260F_109700_eq	GO:0005874:Cellular Component:microtubule;GO:0007017:Biological Process:microtubule-based process;GO:0005525:Molecular Function:GTP binding;GO:0007018:Biological Process:microtubule-based movement;GO:0005198:Molecular Function:structural molecule activity;GO:0043234:Cellular Component:protein complex;GO:0051258:Biological Process:protein polymerization;GO:0006184:Biological Process:GTP catabolic …	46.5217	19.46	4	7	7	15	447	50.047	4.83057
	High	ALTVPELTQQMFDAK	2	4	1	038260F_109700_eq		0	2.89314	0	2	1691.87	-0.296957	25.9986	0
		Accession	Description	Score	Coverage	# Proteins	# Unique Peptides	# Peptides	# PSMs	# AAs	MW [kDa]	calc. pI
		038260F_109700_eq	GO:0005874:Cellular Component:microtubule;GO:0007017:Biological Process:microtubule-based process;GO:0005525:Molecular Function:GTP binding;GO:0007018:Biological Process:microtubule-based movement;GO:0005198:Molecular Function:structural molecule activity;GO:0043234:Cellular Component:protein complex;GO:0051258:Biological Process:protein polymerization;GO:0006184:Biological Process:GTP catabolic …	46.5217	19.46	4	7	7	15	447	50.047	4.83057
	High	AVLVDLEPGTMDSVR	2	1	1	038260F_109700_eq		0	2.86726	0	2	1601.82	0.641415	20.4597	0
		Accession	Description	Score	Coverage	# Proteins	# Unique Peptides	# Peptides	# PSMs	# AAs	MW [kDa]	calc. pI
		038260F_109700_eq	GO:0005874:Cellular Component:microtubule;GO:0007017:Biological Process:microtubule-based process;GO:0005525:Molecular Function:GTP binding;GO:0007018:Biological Process:microtubule-based movement;GO:0005198:Molecular Function:structural molecule activity;GO:0043234:Cellular Component:protein complex;GO:0051258:Biological Process:protein polymerization;GO:0006184:Biological Process:GTP catabolic …	46.5217	19.46	4	7	7	15	447	50.047	4.83057
	High	TAVcDIPPR	1	4	1	038260F_109700_eq	C4(Carbamidomethyl)	0	2.46398	0	2	1028.52	0.41583	11.3471	0
		Accession	Description	Score	Coverage	# Proteins	# Unique Peptides	# Peptides	# PSMs	# AAs	MW [kDa]	calc. pI
		038260F_109700_eq	GO:0005874:Cellular Component:microtubule;GO:0007017:Biological Process:microtubule-based process;GO:0005525:Molecular Function:GTP binding;GO:0007018:Biological Process:microtubule-based movement;GO:0005198:Molecular Function:structural molecule activity;GO:0043234:Cellular Component:protein complex;GO:0051258:Biological Process:protein polymerization;GO:0006184:Biological Process:GTP catabolic …	46.5217	19.46	4	7	7	15	447	50.047	4.83057
229520R_317800_in	GO:0016020:Cellular Component:membrane;GO:0005044:Molecular Function:scavenger receptor activity;GO:0005515:Molecular Function:protein binding; IPR000859:CUB;IPR000998:MAM domain;IPR001190:Speract/scavenger receptor;IPR001507:Zona pellucida sperm-binding protein;IPR002172:Low-density lipoprotein (LDL) receptor class A repeat;IPR008985:Concanavalin A-like lectin/glucanase;IPR017448:Speract/scaveng…	45.0964	4.56	2	5	5	15	1383	156.873	5.26221
	A2	Sequence	# PSMs	# Proteins	# Protein Groups	Protein Group Accessions	Modifications	ΔCn	XCorr	Probability	Charge	MH+ [Da]	ΔM [ppm]	RT [min]	# Missed Cleavages
	High	SVVSAQFTADSNAVR	6	2	1	229520R_317800_in		0	3.64888	0	2	1551.78	0.432902	17.0134	0
		Accession	Description	Score	Coverage	# Proteins	# Unique Peptides	# Peptides	# PSMs	# AAs	MW [kDa]	calc. pI
		229520R_317800_in	GO:0016020:Cellular Component:membrane;GO:0005044:Molecular Function:scavenger receptor activity;GO:0005515:Molecular Function:protein binding; IPR000859:CUB;IPR000998:MAM domain;IPR001190:Speract/scavenger receptor;IPR001507:Zona pellucida sperm-binding protein;IPR002172:Low-density lipoprotein (LDL) receptor class A repeat;IPR008985:Concanavalin A-like lectin/glucanase;IPR017448:Speract/scaveng…	45.0964	4.56	2	5	5	15	1383	156.873	5.26221
	High	MPGDDEGVDFSAEK	2	1	1	229520R_317800_in		0	3.55749	0	2	1496.62	-0.762154	15.3972	0
		Accession	Description	Score	Coverage	# Proteins	# Unique Peptides	# Peptides	# PSMs	# AAs	MW [kDa]	calc. pI
		229520R_317800_in	GO:0016020:Cellular Component:membrane;GO:0005044:Molecular Function:scavenger receptor activity;GO:0005515:Molecular Function:protein binding; IPR000859:CUB;IPR000998:MAM domain;IPR001190:Speract/scavenger receptor;IPR001507:Zona pellucida sperm-binding protein;IPR002172:Low-density lipoprotein (LDL) receptor class A repeat;IPR008985:Concanavalin A-like lectin/glucanase;IPR017448:Speract/scaveng…	45.0964	4.56	2	5	5	15	1383	156.873	5.26221
	High	DLQLEVPVTcK	2	2	1	229520R_317800_in	C10(Carbamidomethyl)	0	3.13994	0	2	1301.68	-0.356486	17.753	0
		Accession	Description	Score	Coverage	# Proteins	# Unique Peptides	# Peptides	# PSMs	# AAs	MW [kDa]	calc. pI
		229520R_317800_in	GO:0016020:Cellular Component:membrane;GO:0005044:Molecular Function:scavenger receptor activity;GO:0005515:Molecular Function:protein binding; IPR000859:CUB;IPR000998:MAM domain;IPR001190:Speract/scavenger receptor;IPR001507:Zona pellucida sperm-binding protein;IPR002172:Low-density lipoprotein (LDL) receptor class A repeat;IPR008985:Concanavalin A-like lectin/glucanase;IPR017448:Speract/scaveng…	45.0964	4.56	2	5	5	15	1383	156.873	5.26221
	High	DPTVMTYYTSSPK	1	1	1	229520R_317800_in		0	2.88068	0	2	1489.69	-0.113823	16.8225	0
		Accession	Description	Score	Coverage	# Proteins	# Unique Peptides	# Peptides	# PSMs	# AAs	MW [kDa]	calc. pI
		229520R_317800_in	GO:0016020:Cellular Component:membrane;GO:0005044:Molecular Function:scavenger receptor activity;GO:0005515:Molecular Function:protein binding; IPR000859:CUB;IPR000998:MAM domain;IPR001190:Speract/scavenger receptor;IPR001507:Zona pellucida sperm-binding protein;IPR002172:Low-density lipoprotein (LDL) receptor class A repeat;IPR008985:Concanavalin A-like lectin/glucanase;IPR017448:Speract/scaveng…	45.0964	4.56	2	5	5	15	1383	156.873	5.26221
	High	DPTVmTYYTSSPK	3	1	1	229520R_317800_in	M5(Oxidation)	0	2.77772	0	2	1505.68	-1.68087	13.7253	0
		Accession	Description	Score	Coverage	# Proteins	# Unique Peptides	# Peptides	# PSMs	# AAs	MW [kDa]	calc. pI
		229520R_317800_in	GO:0016020:Cellular Component:membrane;GO:0005044:Molecular Function:scavenger receptor activity;GO:0005515:Molecular Function:protein binding; IPR000859:CUB;IPR000998:MAM domain;IPR001190:Speract/scavenger receptor;IPR001507:Zona pellucida sperm-binding protein;IPR002172:Low-density lipoprotein (LDL) receptor class A repeat;IPR008985:Concanavalin A-like lectin/glucanase;IPR017448:Speract/scaveng…	45.0964	4.56	2	5	5	15	1383	156.873	5.26221
	High	VDScVATPSR	1	2	1	229520R_317800_in	C4(Carbamidomethyl)	0	2.40069	0	2	1091.51	-1.42918	8.15682	0
		Accession	Description	Score	Coverage	# Proteins	# Unique Peptides	# Peptides	# PSMs	# AAs	MW [kDa]	calc. pI
		229520R_317800_in	GO:0016020:Cellular Component:membrane;GO:0005044:Molecular Function:scavenger receptor activity;GO:0005515:Molecular Function:protein binding; IPR000859:CUB;IPR000998:MAM domain;IPR001190:Speract/scavenger receptor;IPR001507:Zona pellucida sperm-binding protein;IPR002172:Low-density lipoprotein (LDL) receptor class A repeat;IPR008985:Concanavalin A-like lectin/glucanase;IPR017448:Speract/scaveng…	45.0964	4.56	2	5	5	15	1383	156.873	5.26221
206550F_161600_eq	GO:0005840:Cellular Component:ribosome;GO:0006412:Biological Process:translation;GO:0003735:Molecular Function:structural constituent of ribosome; IPR002136:Ribosomal protein L4/L1e;IPR023574:Ribosomal protein L4 domain;	41.811	21.17	1	7	7	14	392	44.0322	11.0776
	A2	Sequence	# PSMs	# Proteins	# Protein Groups	Protein Group Accessions	Modifications	ΔCn	XCorr	Probability	Charge	MH+ [Da]	ΔM [ppm]	RT [min]	# Missed Cleavages
	High	IEEIPEVPLVVGDK	1	1	1	206550F_161600_eq		0	3.83786	0	2	1536.85	-0.280574	21.237	0
		Accession	Description	Score	Coverage	# Proteins	# Unique Peptides	# Peptides	# PSMs	# AAs	MW [kDa]	calc. pI
		206550F_161600_eq	GO:0005840:Cellular Component:ribosome;GO:0006412:Biological Process:translation;GO:0003735:Molecular Function:structural constituent of ribosome; IPR002136:Ribosomal protein L4/L1e;IPR023574:Ribosomal protein L4 domain;	41.811	21.17	1	7	7	14	392	44.0322	11.0776
	High	GESTAVTVTMPAVMK	4	1	1	206550F_161600_eq		0	3.7114	0	2	1521.77	0.456995	18.7922	0
		Accession	Description	Score	Coverage	# Proteins	# Unique Peptides	# Peptides	# PSMs	# AAs	MW [kDa]	calc. pI
		206550F_161600_eq	GO:0005840:Cellular Component:ribosome;GO:0006412:Biological Process:translation;GO:0003735:Molecular Function:structural constituent of ribosome; IPR002136:Ribosomal protein L4/L1e;IPR023574:Ribosomal protein L4 domain;	41.811	21.17	1	7	7	14	392	44.0322	11.0776
	High	LAGHQTSAESWGTGR	3	1	1	206550F_161600_eq		0	3.15527	0	3	1557.74	0.431878	18.4352	0
		Accession	Description	Score	Coverage	# Proteins	# Unique Peptides	# Peptides	# PSMs	# AAs	MW [kDa]	calc. pI
		206550F_161600_eq	GO:0005840:Cellular Component:ribosome;GO:0006412:Biological Process:translation;GO:0003735:Molecular Function:structural constituent of ribosome; IPR002136:Ribosomal protein L4/L1e;IPR023574:Ribosomal protein L4 domain;	41.811	21.17	1	7	7	14	392	44.0322	11.0776
	High	NIPGVTLLPVDK	1	1	1	206550F_161600_eq		0	2.92948	0	2	1265.75	0.0602488	20.4945	0
		Accession	Description	Score	Coverage	# Proteins	# Unique Peptides	# Peptides	# PSMs	# AAs	MW [kDa]	calc. pI
		206550F_161600_eq	GO:0005840:Cellular Component:ribosome;GO:0006412:Biological Process:translation;GO:0003735:Molecular Function:structural constituent of ribosome; IPR002136:Ribosomal protein L4/L1e;IPR023574:Ribosomal protein L4 domain;	41.811	21.17	1	7	7	14	392	44.0322	11.0776
	High	LDALYGTWR	2	1	1	206550F_161600_eq		0	2.85267	0	2	1094.56	0.96033	21.2206	0
		Accession	Description	Score	Coverage	# Proteins	# Unique Peptides	# Peptides	# PSMs	# AAs	MW [kDa]	calc. pI
		206550F_161600_eq	GO:0005840:Cellular Component:ribosome;GO:0006412:Biological Process:translation;GO:0003735:Molecular Function:structural constituent of ribosome; IPR002136:Ribosomal protein L4/L1e;IPR023574:Ribosomal protein L4 domain;	41.811	21.17	1	7	7	14	392	44.0322	11.0776
	High	GESTAVTVTmPAVMK	1	1	1	206550F_161600_eq	M10(Oxidation)	0	2.75227	0	2	1537.76	0.504341	14.1413	0
		Accession	Description	Score	Coverage	# Proteins	# Unique Peptides	# Peptides	# PSMs	# AAs	MW [kDa]	calc. pI
		206550F_161600_eq	GO:0005840:Cellular Component:ribosome;GO:0006412:Biological Process:translation;GO:0003735:Molecular Function:structural constituent of ribosome; IPR002136:Ribosomal protein L4/L1e;IPR023574:Ribosomal protein L4 domain;	41.811	21.17	1	7	7	14	392	44.0322	11.0776
	High	GIVTEKPAAK	1	1	1	206550F_161600_eq		0	2.56731	0	2	1013.6	-1.49029	12.1281	0
		Accession	Description	Score	Coverage	# Proteins	# Unique Peptides	# Peptides	# PSMs	# AAs	MW [kDa]	calc. pI
		206550F_161600_eq	GO:0005840:Cellular Component:ribosome;GO:0006412:Biological Process:translation;GO:0003735:Molecular Function:structural constituent of ribosome; IPR002136:Ribosomal protein L4/L1e;IPR023574:Ribosomal protein L4 domain;	41.811	21.17	1	7	7	14	392	44.0322	11.0776
	High	DFNLPMPK	1	1	1	206550F_161600_eq		0	2.41415	0	2	961.481	-0.352311	19.3895	0
		Accession	Description	Score	Coverage	# Proteins	# Unique Peptides	# Peptides	# PSMs	# AAs	MW [kDa]	calc. pI
		206550F_161600_eq	GO:0005840:Cellular Component:ribosome;GO:0006412:Biological Process:translation;GO:0003735:Molecular Function:structural constituent of ribosome; IPR002136:Ribosomal protein L4/L1e;IPR023574:Ribosomal protein L4 domain;	41.811	21.17	1	7	7	14	392	44.0322	11.0776
144290F_043340_in	GO:0007155:Biological Process:cell adhesion;GO:0005529:Molecular Function:sugar binding;GO:0005488:Molecular Function:binding; IPR000421:Coagulation factor 5/8 type, C-terminal;IPR000922:D-galactoside/L-rhamnose binding SUEL lectin domain;IPR001304:C-type lectin;IPR002353:Type II antifreeze protein;IPR004043:LCCL;IPR008979:Galactose-binding domain-like;IPR016187:C-type lectin fold;IPR018378:C-typ…	39.4596	3.45	1	6	6	11	2434	271.154	4.81787
	A2	Sequence	# PSMs	# Proteins	# Protein Groups	Protein Group Accessions	Modifications	ΔCn	XCorr	Probability	Charge	MH+ [Da]	ΔM [ppm]	RT [min]	# Missed Cleavages
	High	DTEVTNLLDAPVSTR	3	1	1	144290F_043340_in		0	4.28551	0	2	1630.83	-0.696128	19.7767	0
		Accession	Description	Score	Coverage	# Proteins	# Unique Peptides	# Peptides	# PSMs	# AAs	MW [kDa]	calc. pI
		144290F_043340_in	GO:0007155:Biological Process:cell adhesion;GO:0005529:Molecular Function:sugar binding;GO:0005488:Molecular Function:binding; IPR000421:Coagulation factor 5/8 type, C-terminal;IPR000922:D-galactoside/L-rhamnose binding SUEL lectin domain;IPR001304:C-type lectin;IPR002353:Type II antifreeze protein;IPR004043:LCCL;IPR008979:Galactose-binding domain-like;IPR016187:C-type lectin fold;IPR018378:C-typ…	39.4596	3.45	1	6	6	11	2434	271.154	4.81787
	High	TYGDGDGTDFPGNSDR	3	1	1	144290F_043340_in		0	4.09084	0	2	1673.67	0.69034	13.7277	0
		Accession	Description	Score	Coverage	# Proteins	# Unique Peptides	# Peptides	# PSMs	# AAs	MW [kDa]	calc. pI
		144290F_043340_in	GO:0007155:Biological Process:cell adhesion;GO:0005529:Molecular Function:sugar binding;GO:0005488:Molecular Function:binding; IPR000421:Coagulation factor 5/8 type, C-terminal;IPR000922:D-galactoside/L-rhamnose binding SUEL lectin domain;IPR001304:C-type lectin;IPR002353:Type II antifreeze protein;IPR004043:LCCL;IPR008979:Galactose-binding domain-like;IPR016187:C-type lectin fold;IPR018378:C-typ…	39.4596	3.45	1	6	6	11	2434	271.154	4.81787
	High	LASVVDIYEENFLK	1	1	1	144290F_043340_in		0	3.60146	0	2	1639.86	-1.11392	26.9133	0
		Accession	Description	Score	Coverage	# Proteins	# Unique Peptides	# Peptides	# PSMs	# AAs	MW [kDa]	calc. pI
		144290F_043340_in	GO:0007155:Biological Process:cell adhesion;GO:0005529:Molecular Function:sugar binding;GO:0005488:Molecular Function:binding; IPR000421:Coagulation factor 5/8 type, C-terminal;IPR000922:D-galactoside/L-rhamnose binding SUEL lectin domain;IPR001304:C-type lectin;IPR002353:Type II antifreeze protein;IPR004043:LCCL;IPR008979:Galactose-binding domain-like;IPR016187:C-type lectin fold;IPR018378:C-typ…	39.4596	3.45	1	6	6	11	2434	271.154	4.81787
	High	AWIGLSDQDSPGVYR	1	1	1	144290F_043340_in		0	3.51783	0	2	1663.81	1.47422	21.4719	0
		Accession	Description	Score	Coverage	# Proteins	# Unique Peptides	# Peptides	# PSMs	# AAs	MW [kDa]	calc. pI
		144290F_043340_in	GO:0007155:Biological Process:cell adhesion;GO:0005529:Molecular Function:sugar binding;GO:0005488:Molecular Function:binding; IPR000421:Coagulation factor 5/8 type, C-terminal;IPR000922:D-galactoside/L-rhamnose binding SUEL lectin domain;IPR001304:C-type lectin;IPR002353:Type II antifreeze protein;IPR004043:LCCL;IPR008979:Galactose-binding domain-like;IPR016187:C-type lectin fold;IPR018378:C-typ…	39.4596	3.45	1	6	6	11	2434	271.154	4.81787
	High	SISVTGIQTQGR	2	1	1	144290F_043340_in		0	3.44686	0	2	1246.68	0.533802	14.1171	0
		Accession	Description	Score	Coverage	# Proteins	# Unique Peptides	# Peptides	# PSMs	# AAs	MW [kDa]	calc. pI
		144290F_043340_in	GO:0007155:Biological Process:cell adhesion;GO:0005529:Molecular Function:sugar binding;GO:0005488:Molecular Function:binding; IPR000421:Coagulation factor 5/8 type, C-terminal;IPR000922:D-galactoside/L-rhamnose binding SUEL lectin domain;IPR001304:C-type lectin;IPR002353:Type II antifreeze protein;IPR004043:LCCL;IPR008979:Galactose-binding domain-like;IPR016187:C-type lectin fold;IPR018378:C-typ…	39.4596	3.45	1	6	6	11	2434	271.154	4.81787
	High	TWEEALANcQAK	1	1	1	144290F_043340_in	C9(Carbamidomethyl)	0	3.26284	0	2	1420.65	-2.04097	17.9929	0
		Accession	Description	Score	Coverage	# Proteins	# Unique Peptides	# Peptides	# PSMs	# AAs	MW [kDa]	calc. pI
		144290F_043340_in	GO:0007155:Biological Process:cell adhesion;GO:0005529:Molecular Function:sugar binding;GO:0005488:Molecular Function:binding; IPR000421:Coagulation factor 5/8 type, C-terminal;IPR000922:D-galactoside/L-rhamnose binding SUEL lectin domain;IPR001304:C-type lectin;IPR002353:Type II antifreeze protein;IPR004043:LCCL;IPR008979:Galactose-binding domain-like;IPR016187:C-type lectin fold;IPR018378:C-typ…	39.4596	3.45	1	6	6	11	2434	271.154	4.81787
123630F_002810_in	GO:0005975:Biological Process:carbohydrate metabolic process;GO:0004553:Molecular Function:hydrolase activity, hydrolyzing O-glycosyl compounds; IPR000322:Glycoside hydrolase, family 31;IPR017853:Glycoside hydrolase, superfamily;	37.9224	11.95	1	7	7	13	745	87.202	5.96045
	A2	Sequence	# PSMs	# Proteins	# Protein Groups	Protein Group Accessions	Modifications	ΔCn	XCorr	Probability	Charge	MH+ [Da]	ΔM [ppm]	RT [min]	# Missed Cleavages
	High	VELDEVAYFYR	3	1	1	123630F_002810_in		0	3.62537	0	2	1403.68	-0.572844	24.929	0
		Accession	Description	Score	Coverage	# Proteins	# Unique Peptides	# Peptides	# PSMs	# AAs	MW [kDa]	calc. pI
		123630F_002810_in	GO:0005975:Biological Process:carbohydrate metabolic process;GO:0004553:Molecular Function:hydrolase activity, hydrolyzing O-glycosyl compounds; IPR000322:Glycoside hydrolase, family 31;IPR017853:Glycoside hydrolase, superfamily;	37.9224	11.95	1	7	7	13	745	87.202	5.96045
	High	FDGGEAQYLPDVNYR	2	1	1	123630F_002810_in		0	3.43344	0	2	1743.8	-1.15588	20.528	0
		Accession	Description	Score	Coverage	# Proteins	# Unique Peptides	# Peptides	# PSMs	# AAs	MW [kDa]	calc. pI
		123630F_002810_in	GO:0005975:Biological Process:carbohydrate metabolic process;GO:0004553:Molecular Function:hydrolase activity, hydrolyzing O-glycosyl compounds; IPR000322:Glycoside hydrolase, family 31;IPR017853:Glycoside hydrolase, superfamily;	37.9224	11.95	1	7	7	13	745	87.202	5.96045
	High	GVLSLVYEELIEER	1	1	1	123630F_002810_in		0	3.30622	0	3	1648.88	1.15072	32.2801	0
		Accession	Description	Score	Coverage	# Proteins	# Unique Peptides	# Peptides	# PSMs	# AAs	MW [kDa]	calc. pI
		123630F_002810_in	GO:0005975:Biological Process:carbohydrate metabolic process;GO:0004553:Molecular Function:hydrolase activity, hydrolyzing O-glycosyl compounds; IPR000322:Glycoside hydrolase, family 31;IPR017853:Glycoside hydrolase, superfamily;	37.9224	11.95	1	7	7	13	745	87.202	5.96045
	High	TYTTYTNPNYYTR	2	1	1	123630F_002810_in		0	3.19855	0	2	1657.74	-6.23265	17.551	0
		Accession	Description	Score	Coverage	# Proteins	# Unique Peptides	# Peptides	# PSMs	# AAs	MW [kDa]	calc. pI
		123630F_002810_in	GO:0005975:Biological Process:carbohydrate metabolic process;GO:0004553:Molecular Function:hydrolase activity, hydrolyzing O-glycosyl compounds; IPR000322:Glycoside hydrolase, family 31;IPR017853:Glycoside hydrolase, superfamily;	37.9224	11.95	1	7	7	13	745	87.202	5.96045
	High	EVYFPIQGVSWQDAR	1	1	1	123630F_002810_in		0	2.94857	0	2	1794.88	-0.273298	24.901	0
		Accession	Description	Score	Coverage	# Proteins	# Unique Peptides	# Peptides	# PSMs	# AAs	MW [kDa]	calc. pI
		123630F_002810_in	GO:0005975:Biological Process:carbohydrate metabolic process;GO:0004553:Molecular Function:hydrolase activity, hydrolyzing O-glycosyl compounds; IPR000322:Glycoside hydrolase, family 31;IPR017853:Glycoside hydrolase, superfamily;	37.9224	11.95	1	7	7	13	745	87.202	5.96045
	High	ATGQPDVPGLTK	1	1	1	123630F_002810_in		0	2.62847	0	2	1183.63	-0.437734	13.2604	0
		Accession	Description	Score	Coverage	# Proteins	# Unique Peptides	# Peptides	# PSMs	# AAs	MW [kDa]	calc. pI
		123630F_002810_in	GO:0005975:Biological Process:carbohydrate metabolic process;GO:0004553:Molecular Function:hydrolase activity, hydrolyzing O-glycosyl compounds; IPR000322:Glycoside hydrolase, family 31;IPR017853:Glycoside hydrolase, superfamily;	37.9224	11.95	1	7	7	13	745	87.202	5.96045
	High	SQELPVFVR	3	1	1	123630F_002810_in		0	2.45465	0	2	1074.59	-3.50794	19.9592	0
		Accession	Description	Score	Coverage	# Proteins	# Unique Peptides	# Peptides	# PSMs	# AAs	MW [kDa]	calc. pI
		123630F_002810_in	GO:0005975:Biological Process:carbohydrate metabolic process;GO:0004553:Molecular Function:hydrolase activity, hydrolyzing O-glycosyl compounds; IPR000322:Glycoside hydrolase, family 31;IPR017853:Glycoside hydrolase, superfamily;	37.9224	11.95	1	7	7	13	745	87.202	5.96045
025960R_298510_eq	GO:0005524:Molecular Function:ATP binding; IPR004000:Actin-like;IPR004001:Actin, conserved site;IPR020902:Actin/actin-like conserved site;	32.9188	19	29	5	5	11	321	35.7887	5.5542
	A2	Sequence	# PSMs	# Proteins	# Protein Groups	Protein Group Accessions	Modifications	ΔCn	XCorr	Probability	Charge	MH+ [Da]	ΔM [ppm]	RT [min]	# Missed Cleavages
	High	SYELPDGQVITIGNER	7	24	1	025960R_298510_eq		0	3.4942	0	2	1790.89	-1.14531	22.4292	0
		Accession	Description	Score	Coverage	# Proteins	# Unique Peptides	# Peptides	# PSMs	# AAs	MW [kDa]	calc. pI
		025960R_298510_eq	GO:0005524:Molecular Function:ATP binding; IPR004000:Actin-like;IPR004001:Actin, conserved site;IPR020902:Actin/actin-like conserved site;	32.9188	19	29	5	5	11	321	35.7887	5.5542
	High	QEYDESGPSIVHR	1	10	1	025960R_298510_eq		0	3.16048	0	3	1516.7	-1.05283	16.8399	0
		Accession	Description	Score	Coverage	# Proteins	# Unique Peptides	# Peptides	# PSMs	# AAs	MW [kDa]	calc. pI
		025960R_298510_eq	GO:0005524:Molecular Function:ATP binding; IPR004000:Actin-like;IPR004001:Actin, conserved site;IPR020902:Actin/actin-like conserved site;	32.9188	19	29	5	5	11	321	35.7887	5.5542
	High	DSYVGDEAQSK	1	9	1	025960R_298510_eq		0	2.82005	0	2	1198.52	-1.33817	9.14239	0
		Accession	Description	Score	Coverage	# Proteins	# Unique Peptides	# Peptides	# PSMs	# AAs	MW [kDa]	calc. pI
		025960R_298510_eq	GO:0005524:Molecular Function:ATP binding; IPR004000:Actin-like;IPR004001:Actin, conserved site;IPR020902:Actin/actin-like conserved site;	32.9188	19	29	5	5	11	321	35.7887	5.5542
	High	EITALAPSTmK	1	5	1	025960R_298510_eq	M10(Oxidation)	0	2.65711	0	2	1177.61	0.175515	12.4391	0
		Accession	Description	Score	Coverage	# Proteins	# Unique Peptides	# Peptides	# PSMs	# AAs	MW [kDa]	calc. pI
		025960R_298510_eq	GO:0005524:Molecular Function:ATP binding; IPR004000:Actin-like;IPR004001:Actin, conserved site;IPR020902:Actin/actin-like conserved site;	32.9188	19	29	5	5	11	321	35.7887	5.5542
	High	AGFAGDDAPR	1	25	1	025960R_298510_eq		0	2.46695	0	2	976.448	-0.125505	10.5648	0
		Accession	Description	Score	Coverage	# Proteins	# Unique Peptides	# Peptides	# PSMs	# AAs	MW [kDa]	calc. pI
		025960R_298510_eq	GO:0005524:Molecular Function:ATP binding; IPR004000:Actin-like;IPR004001:Actin, conserved site;IPR020902:Actin/actin-like conserved site;	32.9188	19	29	5	5	11	321	35.7887	5.5542
095930R_204840_eq	GO:0003723:Molecular Function:RNA binding; IPR004087:K Homology;IPR004088:K Homology, type 1;IPR018111:K Homology, type 1, subgroup;	30.6833	6.79	1	7	7	10	1266	141.501	6.55127
	A2	Sequence	# PSMs	# Proteins	# Protein Groups	Protein Group Accessions	Modifications	ΔCn	XCorr	Probability	Charge	MH+ [Da]	ΔM [ppm]	RT [min]	# Missed Cleavages
	High	EIADDFGGVQVSFPR	2	1	1	095930R_204840_eq		0	4.28258	0	2	1636.8	-0.207144	22.9981	0
		Accession	Description	Score	Coverage	# Proteins	# Unique Peptides	# Peptides	# PSMs	# AAs	MW [kDa]	calc. pI
		095930R_204840_eq	GO:0003723:Molecular Function:RNA binding; IPR004087:K Homology;IPR004088:K Homology, type 1;IPR018111:K Homology, type 1, subgroup;	30.6833	6.79	1	7	7	10	1266	141.501	6.55127
	High	LGTALTQVYAR	1	1	1	095930R_204840_eq		0	3.34349	0	2	1192.67	-0.705278	16.712	0
		Accession	Description	Score	Coverage	# Proteins	# Unique Peptides	# Peptides	# PSMs	# AAs	MW [kDa]	calc. pI
		095930R_204840_eq	GO:0003723:Molecular Function:RNA binding; IPR004087:K Homology;IPR004088:K Homology, type 1;IPR018111:K Homology, type 1, subgroup;	30.6833	6.79	1	7	7	10	1266	141.501	6.55127
	High	IEGDPAGVQEAK	1	1	1	095930R_204840_eq		0	3.30822	0	2	1213.61	0.0192237	9.63216	0
		Accession	Description	Score	Coverage	# Proteins	# Unique Peptides	# Peptides	# PSMs	# AAs	MW [kDa]	calc. pI
		095930R_204840_eq	GO:0003723:Molecular Function:RNA binding; IPR004087:K Homology;IPR004088:K Homology, type 1;IPR018111:K Homology, type 1, subgroup;	30.6833	6.79	1	7	7	10	1266	141.501	6.55127
	High	IVEGDVSVDPK	1	1	1	095930R_204840_eq		0	2.7209	0	2	1157.6	-1.6918	12.2668	0
		Accession	Description	Score	Coverage	# Proteins	# Unique Peptides	# Peptides	# PSMs	# AAs	MW [kDa]	calc. pI
		095930R_204840_eq	GO:0003723:Molecular Function:RNA binding; IPR004087:K Homology;IPR004088:K Homology, type 1;IPR018111:K Homology, type 1, subgroup;	30.6833	6.79	1	7	7	10	1266	141.501	6.55127
	High	VQAVTSEFDVGIK	3	1	1	095930R_204840_eq		0	2.69063	0	2	1392.73	-2.19495	20.4011	0
		Accession	Description	Score	Coverage	# Proteins	# Unique Peptides	# Peptides	# PSMs	# AAs	MW [kDa]	calc. pI
		095930R_204840_eq	GO:0003723:Molecular Function:RNA binding; IPR004087:K Homology;IPR004088:K Homology, type 1;IPR018111:K Homology, type 1, subgroup;	30.6833	6.79	1	7	7	10	1266	141.501	6.55127
	High	ITLEGPPEEVEQAR	1	1	1	095930R_204840_eq		0	2.55699	0	2	1567.8	-0.466563	16.1949	0
		Accession	Description	Score	Coverage	# Proteins	# Unique Peptides	# Peptides	# PSMs	# AAs	MW [kDa]	calc. pI
		095930R_204840_eq	GO:0003723:Molecular Function:RNA binding; IPR004087:K Homology;IPR004088:K Homology, type 1;IPR018111:K Homology, type 1, subgroup;	30.6833	6.79	1	7	7	10	1266	141.501	6.55127
	High	ITGPPTNVER	1	1	1	095930R_204840_eq		0	2.48061	0	2	1083.58	0.0387622	11.0618	0
		Accession	Description	Score	Coverage	# Proteins	# Unique Peptides	# Peptides	# PSMs	# AAs	MW [kDa]	calc. pI
		095930R_204840_eq	GO:0003723:Molecular Function:RNA binding; IPR004087:K Homology;IPR004088:K Homology, type 1;IPR018111:K Homology, type 1, subgroup;	30.6833	6.79	1	7	7	10	1266	141.501	6.55127
054480R_271610_in	GO:0016020:Cellular Component:membrane;GO:0006754:Biological Process:ATP biosynthetic process;GO:0005524:Molecular Function:ATP binding;GO:0015662:Molecular Function:ATPase activity, coupled to transmembrane movement of ions, phosphorylative mechanism;GO:0016021:Cellular Component:integral to membrane;GO:0015077:Molecular Function:monovalent inorganic cation transmembrane transporter activity;GO:…	29.221	4.95	1	4	4	10	1050	115.53	5.04639
	A2	Sequence	# PSMs	# Proteins	# Protein Groups	Protein Group Accessions	Modifications	ΔCn	XCorr	Probability	Charge	MH+ [Da]	ΔM [ppm]	RT [min]	# Missed Cleavages
	High	VDNSSLTGESEPQSR	4	1	1	054480R_271610_in		0	3.77833	0	2	1605.74	1.75081	10.2737	0
		Accession	Description	Score	Coverage	# Proteins	# Unique Peptides	# Peptides	# PSMs	# AAs	MW [kDa]	calc. pI
		054480R_271610_in	GO:0016020:Cellular Component:membrane;GO:0006754:Biological Process:ATP biosynthetic process;GO:0005524:Molecular Function:ATP binding;GO:0015662:Molecular Function:ATPase activity, coupled to transmembrane movement of ions, phosphorylative mechanism;GO:0016021:Cellular Component:integral to membrane;GO:0015077:Molecular Function:monovalent inorganic cation transmembrane transporter activity;GO:…	29.221	4.95	1	4	4	10	1050	115.53	5.04639
	High	GIVINTGDQTVMGR	3	1	1	054480R_271610_in		0	3.1642	0	2	1460.75	-0.0412285	16.7581	0
		Accession	Description	Score	Coverage	# Proteins	# Unique Peptides	# Peptides	# PSMs	# AAs	MW [kDa]	calc. pI
		054480R_271610_in	GO:0016020:Cellular Component:membrane;GO:0006754:Biological Process:ATP biosynthetic process;GO:0005524:Molecular Function:ATP binding;GO:0015662:Molecular Function:ATPase activity, coupled to transmembrane movement of ions, phosphorylative mechanism;GO:0016021:Cellular Component:integral to membrane;GO:0015077:Molecular Function:monovalent inorganic cation transmembrane transporter activity;GO:…	29.221	4.95	1	4	4	10	1050	115.53	5.04639
	High	ADQEGVPILK	1	1	1	054480R_271610_in		0	2.52588	0	2	1069.59	0.506519	14.8169	0
		Accession	Description	Score	Coverage	# Proteins	# Unique Peptides	# Peptides	# PSMs	# AAs	MW [kDa]	calc. pI
		054480R_271610_in	GO:0016020:Cellular Component:membrane;GO:0006754:Biological Process:ATP biosynthetic process;GO:0005524:Molecular Function:ATP binding;GO:0015662:Molecular Function:ATPase activity, coupled to transmembrane movement of ions, phosphorylative mechanism;GO:0016021:Cellular Component:integral to membrane;GO:0015077:Molecular Function:monovalent inorganic cation transmembrane transporter activity;GO:…	29.221	4.95	1	4	4	10	1050	115.53	5.04639
	High	SPEFTNDNPLETR	2	1	1	054480R_271610_in		0	2.47112	0	2	1519.7	-0.449789	16.9499	0
		Accession	Description	Score	Coverage	# Proteins	# Unique Peptides	# Peptides	# PSMs	# AAs	MW [kDa]	calc. pI
		054480R_271610_in	GO:0016020:Cellular Component:membrane;GO:0006754:Biological Process:ATP biosynthetic process;GO:0005524:Molecular Function:ATP binding;GO:0015662:Molecular Function:ATPase activity, coupled to transmembrane movement of ions, phosphorylative mechanism;GO:0016021:Cellular Component:integral to membrane;GO:0015077:Molecular Function:monovalent inorganic cation transmembrane transporter activity;GO:…	29.221	4.95	1	4	4	10	1050	115.53	5.04639
028430R_288300_in	NULL	28.1032	8.19	1	5	5	9	745	83.5448	8.74854
	A2	Sequence	# PSMs	# Proteins	# Protein Groups	Protein Group Accessions	Modifications	ΔCn	XCorr	Probability	Charge	MH+ [Da]	ΔM [ppm]	RT [min]	# Missed Cleavages
	High	ELDTVNEDLQNALR	3	1	1	028430R_288300_in		0	4.14655	0	2	1629.81	1.70894	21.5794	0
		Accession	Description	Score	Coverage	# Proteins	# Unique Peptides	# Peptides	# PSMs	# AAs	MW [kDa]	calc. pI
		028430R_288300_in	NULL	28.1032	8.19	1	5	5	9	745	83.5448	8.74854
	High	DSDYAVFDPPR	2	1	1	028430R_288300_in		0	3.00982	0	2	1281.58	1.31108	18.41	0
		Accession	Description	Score	Coverage	# Proteins	# Unique Peptides	# Peptides	# PSMs	# AAs	MW [kDa]	calc. pI
		028430R_288300_in	NULL	28.1032	8.19	1	5	5	9	745	83.5448	8.74854
	High	IDLTLEDEAMK	1	1	1	028430R_288300_in		0	2.89694	0	2	1277.63	-2.08568	18.8942	0
		Accession	Description	Score	Coverage	# Proteins	# Unique Peptides	# Peptides	# PSMs	# AAs	MW [kDa]	calc. pI
		028430R_288300_in	NULL	28.1032	8.19	1	5	5	9	745	83.5448	8.74854
	High	SLTTVQYLMDEVGK	2	1	1	028430R_288300_in		0	2.77792	0	2	1583.8	0.481567	26.3171	0
		Accession	Description	Score	Coverage	# Proteins	# Unique Peptides	# Peptides	# PSMs	# AAs	MW [kDa]	calc. pI
		028430R_288300_in	NULL	28.1032	8.19	1	5	5	9	745	83.5448	8.74854
	High	QLWFGQEVEDK	1	1	1	028430R_288300_in		0	2.46203	0	2	1378.66	-0.233235	21.3149	0
		Accession	Description	Score	Coverage	# Proteins	# Unique Peptides	# Peptides	# PSMs	# AAs	MW [kDa]	calc. pI
		028430R_288300_in	NULL	28.1032	8.19	1	5	5	9	745	83.5448	8.74854
105120F_037160_eq	GO:0006662:Biological Process:glycerol ether metabolic process;GO:0045454:Biological Process:cell redox homeostasis;GO:0009055:Molecular Function:electron carrier activity;GO:0016853:Molecular Function:isomerase activity;GO:0005783:Cellular Component:endoplasmic reticulum; IPR005746:Thioredoxin;IPR005788:Disulphide isomerase;IPR005792:Protein disulphide isomerase;IPR012336:Thioredoxin-like fold;I…	27.6503	9.45	1	4	4	9	529	59.2778	4.41162
	A2	Sequence	# PSMs	# Proteins	# Protein Groups	Protein Group Accessions	Modifications	ΔCn	XCorr	Probability	Charge	MH+ [Da]	ΔM [ppm]	RT [min]	# Missed Cleavages
	High	TGPPAANLESAEAAEK	3	1	1	105120F_037160_eq		0	4.28111	0	2	1555.76	-2.03749	13.5928	0
		Accession	Description	Score	Coverage	# Proteins	# Unique Peptides	# Peptides	# PSMs	# AAs	MW [kDa]	calc. pI
		105120F_037160_eq	GO:0006662:Biological Process:glycerol ether metabolic process;GO:0045454:Biological Process:cell redox homeostasis;GO:0009055:Molecular Function:electron carrier activity;GO:0016853:Molecular Function:isomerase activity;GO:0005783:Cellular Component:endoplasmic reticulum; IPR005746:Thioredoxin;IPR005788:Disulphide isomerase;IPR005792:Protein disulphide isomerase;IPR012336:Thioredoxin-like fold;I…	27.6503	9.45	1	4	4	9	529	59.2778	4.41162
	High	NFAEVALDENK	4	1	1	105120F_037160_eq		0	2.94029	0	2	1249.61	-0.55945	17.741	0
		Accession	Description	Score	Coverage	# Proteins	# Unique Peptides	# Peptides	# PSMs	# AAs	MW [kDa]	calc. pI
		105120F_037160_eq	GO:0006662:Biological Process:glycerol ether metabolic process;GO:0045454:Biological Process:cell redox homeostasis;GO:0009055:Molecular Function:electron carrier activity;GO:0016853:Molecular Function:isomerase activity;GO:0005783:Cellular Component:endoplasmic reticulum; IPR005746:Thioredoxin;IPR005788:Disulphide isomerase;IPR005792:Protein disulphide isomerase;IPR012336:Thioredoxin-like fold;I…	27.6503	9.45	1	4	4	9	529	59.2778	4.41162
	High	QADQIVTWLEK	1	1	1	105120F_037160_eq		0	2.48374	0	2	1330.7	-0.0604637	23.8328	0
		Accession	Description	Score	Coverage	# Proteins	# Unique Peptides	# Peptides	# PSMs	# AAs	MW [kDa]	calc. pI
		105120F_037160_eq	GO:0006662:Biological Process:glycerol ether metabolic process;GO:0045454:Biological Process:cell redox homeostasis;GO:0009055:Molecular Function:electron carrier activity;GO:0016853:Molecular Function:isomerase activity;GO:0005783:Cellular Component:endoplasmic reticulum; IPR005746:Thioredoxin;IPR005788:Disulphide isomerase;IPR005792:Protein disulphide isomerase;IPR012336:Thioredoxin-like fold;I…	27.6503	9.45	1	4	4	9	529	59.2778	4.41162
	High	VDATVESDIAQK	1	1	1	105120F_037160_eq		0	2.38829	0	2	1275.64	-1.43815	12.7583	0
		Accession	Description	Score	Coverage	# Proteins	# Unique Peptides	# Peptides	# PSMs	# AAs	MW [kDa]	calc. pI
		105120F_037160_eq	GO:0006662:Biological Process:glycerol ether metabolic process;GO:0045454:Biological Process:cell redox homeostasis;GO:0009055:Molecular Function:electron carrier activity;GO:0016853:Molecular Function:isomerase activity;GO:0005783:Cellular Component:endoplasmic reticulum; IPR005746:Thioredoxin;IPR005788:Disulphide isomerase;IPR005792:Protein disulphide isomerase;IPR012336:Thioredoxin-like fold;I…	27.6503	9.45	1	4	4	9	529	59.2778	4.41162
102290F_017850_in	GO:0003779:Molecular Function:actin binding;GO:0005515:Molecular Function:protein binding;GO:0008091:Cellular Component:spectrin; IPR001589:Actinin-type, actin-binding, conserved site;IPR001605:Spectrin/pleckstrin-like;IPR001715:Calponin homology domain;IPR001849:Pleckstrin homology domain;IPR002017:Spectrin repeat;IPR016343:Spectrin, beta subunit;IPR018159:Spectrin/alpha-actinin;	26.7853	3.68	1	7	7	9	2448	281.431	5.12256
	A2	Sequence	# PSMs	# Proteins	# Protein Groups	Protein Group Accessions	Modifications	ΔCn	XCorr	Probability	Charge	MH+ [Da]	ΔM [ppm]	RT [min]	# Missed Cleavages
	High	LLDPEDVNVEYPDEK	1	1	1	102290F_017850_in		0	3.70762	0	2	1774.84	-1.26558	18.9401	0
		Accession	Description	Score	Coverage	# Proteins	# Unique Peptides	# Peptides	# PSMs	# AAs	MW [kDa]	calc. pI
		102290F_017850_in	GO:0003779:Molecular Function:actin binding;GO:0005515:Molecular Function:protein binding;GO:0008091:Cellular Component:spectrin; IPR001589:Actinin-type, actin-binding, conserved site;IPR001605:Spectrin/pleckstrin-like;IPR001715:Calponin homology domain;IPR001849:Pleckstrin homology domain;IPR002017:Spectrin repeat;IPR016343:Spectrin, beta subunit;IPR018159:Spectrin/alpha-actinin;	26.7853	3.68	1	7	7	9	2448	281.431	5.12256
	High	DEALGESGNLQR	1	1	1	102290F_017850_in		0	3.4502	0	2	1288.61	-0.766169	12.0782	0
		Accession	Description	Score	Coverage	# Proteins	# Unique Peptides	# Peptides	# PSMs	# AAs	MW [kDa]	calc. pI
		102290F_017850_in	GO:0003779:Molecular Function:actin binding;GO:0005515:Molecular Function:protein binding;GO:0008091:Cellular Component:spectrin; IPR001589:Actinin-type, actin-binding, conserved site;IPR001605:Spectrin/pleckstrin-like;IPR001715:Calponin homology domain;IPR001849:Pleckstrin homology domain;IPR002017:Spectrin repeat;IPR016343:Spectrin, beta subunit;IPR018159:Spectrin/alpha-actinin;	26.7853	3.68	1	7	7	9	2448	281.431	5.12256
	High	FEGLEQEMNAQASR	1	1	1	102290F_017850_in		0	3.42555	0	2	1609.72	-2.12	17.8979	0
		Accession	Description	Score	Coverage	# Proteins	# Unique Peptides	# Peptides	# PSMs	# AAs	MW [kDa]	calc. pI
		102290F_017850_in	GO:0003779:Molecular Function:actin binding;GO:0005515:Molecular Function:protein binding;GO:0008091:Cellular Component:spectrin; IPR001589:Actinin-type, actin-binding, conserved site;IPR001605:Spectrin/pleckstrin-like;IPR001715:Calponin homology domain;IPR001849:Pleckstrin homology domain;IPR002017:Spectrin repeat;IPR016343:Spectrin, beta subunit;IPR018159:Spectrin/alpha-actinin;	26.7853	3.68	1	7	7	9	2448	281.431	5.12256
	High	LLTAQDALPEGTR	3	1	1	102290F_017850_in		0	2.97068	0	2	1384.75	1.37312	15.8427	0
		Accession	Description	Score	Coverage	# Proteins	# Unique Peptides	# Peptides	# PSMs	# AAs	MW [kDa]	calc. pI
		102290F_017850_in	GO:0003779:Molecular Function:actin binding;GO:0005515:Molecular Function:protein binding;GO:0008091:Cellular Component:spectrin; IPR001589:Actinin-type, actin-binding, conserved site;IPR001605:Spectrin/pleckstrin-like;IPR001715:Calponin homology domain;IPR001849:Pleckstrin homology domain;IPR002017:Spectrin repeat;IPR016343:Spectrin, beta subunit;IPR018159:Spectrin/alpha-actinin;	26.7853	3.68	1	7	7	9	2448	281.431	5.12256
	High	IAQIQDVWQELR	1	1	1	102290F_017850_in		0	2.85009	0	2	1498.8	0.160108	25.1258	0
		Accession	Description	Score	Coverage	# Proteins	# Unique Peptides	# Peptides	# PSMs	# AAs	MW [kDa]	calc. pI
		102290F_017850_in	GO:0003779:Molecular Function:actin binding;GO:0005515:Molecular Function:protein binding;GO:0008091:Cellular Component:spectrin; IPR001589:Actinin-type, actin-binding, conserved site;IPR001605:Spectrin/pleckstrin-like;IPR001715:Calponin homology domain;IPR001849:Pleckstrin homology domain;IPR002017:Spectrin repeat;IPR016343:Spectrin, beta subunit;IPR018159:Spectrin/alpha-actinin;	26.7853	3.68	1	7	7	9	2448	281.431	5.12256
	High	QDAPNSLEAAESAVK	1	1	1	102290F_017850_in		0	2.73361	0	2	1529.75	2.25983	16.4362	0
		Accession	Description	Score	Coverage	# Proteins	# Unique Peptides	# Peptides	# PSMs	# AAs	MW [kDa]	calc. pI
		102290F_017850_in	GO:0003779:Molecular Function:actin binding;GO:0005515:Molecular Function:protein binding;GO:0008091:Cellular Component:spectrin; IPR001589:Actinin-type, actin-binding, conserved site;IPR001605:Spectrin/pleckstrin-like;IPR001715:Calponin homology domain;IPR001849:Pleckstrin homology domain;IPR002017:Spectrin repeat;IPR016343:Spectrin, beta subunit;IPR018159:Spectrin/alpha-actinin;	26.7853	3.68	1	7	7	9	2448	281.431	5.12256
	High	VAVVNQLGR	1	1	1	102290F_017850_in		0	2.44933	0	2	955.569	0.655134	12.961	0
		Accession	Description	Score	Coverage	# Proteins	# Unique Peptides	# Peptides	# PSMs	# AAs	MW [kDa]	calc. pI
		102290F_017850_in	GO:0003779:Molecular Function:actin binding;GO:0005515:Molecular Function:protein binding;GO:0008091:Cellular Component:spectrin; IPR001589:Actinin-type, actin-binding, conserved site;IPR001605:Spectrin/pleckstrin-like;IPR001715:Calponin homology domain;IPR001849:Pleckstrin homology domain;IPR002017:Spectrin repeat;IPR016343:Spectrin, beta subunit;IPR018159:Spectrin/alpha-actinin;	26.7853	3.68	1	7	7	9	2448	281.431	5.12256
041010R_315780_eq	GO:0005524:Molecular Function:ATP binding;GO:0033178:Cellular Component:proton-transporting two-sector ATPase complex, catalytic domain;GO:0015991:Biological Process:ATP hydrolysis coupled proton transport;GO:0016820:Molecular Function:hydrolase activity, acting on acid anhydrides, catalyzing transmembrane movement of substances;GO:0000166:Molecular Function:nucleotide binding;GO:0017111:Molecula…	26.7712	12.62	1	5	5	8	523	56.2124	5.31299
	A2	Sequence	# PSMs	# Proteins	# Protein Groups	Protein Group Accessions	Modifications	ΔCn	XCorr	Probability	Charge	MH+ [Da]	ΔM [ppm]	RT [min]	# Missed Cleavages
	High	TVLIMELINNVAK	2	1	1	041010R_315780_eq		0	4.04363	0	2	1457.84	-0.448913	31.9049	0
		Accession	Description	Score	Coverage	# Proteins	# Unique Peptides	# Peptides	# PSMs	# AAs	MW [kDa]	calc. pI
		041010R_315780_eq	GO:0005524:Molecular Function:ATP binding;GO:0033178:Cellular Component:proton-transporting two-sector ATPase complex, catalytic domain;GO:0015991:Biological Process:ATP hydrolysis coupled proton transport;GO:0016820:Molecular Function:hydrolase activity, acting on acid anhydrides, catalyzing transmembrane movement of substances;GO:0000166:Molecular Function:nucleotide binding;GO:0017111:Molecula…	26.7712	12.62	1	5	5	8	523	56.2124	5.31299
	High	FTQAGSEVSALLGR	1	1	1	041010R_315780_eq		0	4.00634	0	2	1435.75	0.364199	21.6086	0
		Accession	Description	Score	Coverage	# Proteins	# Unique Peptides	# Peptides	# PSMs	# AAs	MW [kDa]	calc. pI
		041010R_315780_eq	GO:0005524:Molecular Function:ATP binding;GO:0033178:Cellular Component:proton-transporting two-sector ATPase complex, catalytic domain;GO:0015991:Biological Process:ATP hydrolysis coupled proton transport;GO:0016820:Molecular Function:hydrolase activity, acting on acid anhydrides, catalyzing transmembrane movement of substances;GO:0000166:Molecular Function:nucleotide binding;GO:0017111:Molecula…	26.7712	12.62	1	5	5	8	523	56.2124	5.31299
	High	VALVYGQMNEPPGAR	1	1	1	041010R_315780_eq		0	3.08908	0	2	1601.81	-1.02123	17.1256	0
		Accession	Description	Score	Coverage	# Proteins	# Unique Peptides	# Peptides	# PSMs	# AAs	MW [kDa]	calc. pI
		041010R_315780_eq	GO:0005524:Molecular Function:ATP binding;GO:0033178:Cellular Component:proton-transporting two-sector ATPase complex, catalytic domain;GO:0015991:Biological Process:ATP hydrolysis coupled proton transport;GO:0016820:Molecular Function:hydrolase activity, acting on acid anhydrides, catalyzing transmembrane movement of substances;GO:0000166:Molecular Function:nucleotide binding;GO:0017111:Molecula…	26.7712	12.62	1	5	5	8	523	56.2124	5.31299
	High	GQVcTDVGSPIR	3	1	1	041010R_315780_eq	C4(Carbamidomethyl)	0	3.08226	0	2	1288.63	0.506255	13.0693	0
		Accession	Description	Score	Coverage	# Proteins	# Unique Peptides	# Peptides	# PSMs	# AAs	MW [kDa]	calc. pI
		041010R_315780_eq	GO:0005524:Molecular Function:ATP binding;GO:0033178:Cellular Component:proton-transporting two-sector ATPase complex, catalytic domain;GO:0015991:Biological Process:ATP hydrolysis coupled proton transport;GO:0016820:Molecular Function:hydrolase activity, acting on acid anhydrides, catalyzing transmembrane movement of substances;GO:0000166:Molecular Function:nucleotide binding;GO:0017111:Molecula…	26.7712	12.62	1	5	5	8	523	56.2124	5.31299
	High	IINVIGEPIDER	1	1	1	041010R_315780_eq		0	3.0496	0	2	1367.75	-0.449179	19.3999	0
		Accession	Description	Score	Coverage	# Proteins	# Unique Peptides	# Peptides	# PSMs	# AAs	MW [kDa]	calc. pI
		041010R_315780_eq	GO:0005524:Molecular Function:ATP binding;GO:0033178:Cellular Component:proton-transporting two-sector ATPase complex, catalytic domain;GO:0015991:Biological Process:ATP hydrolysis coupled proton transport;GO:0016820:Molecular Function:hydrolase activity, acting on acid anhydrides, catalyzing transmembrane movement of substances;GO:0000166:Molecular Function:nucleotide binding;GO:0017111:Molecula…	26.7712	12.62	1	5	5	8	523	56.2124	5.31299
225010R_206030_in	GO:0016020:Cellular Component:membrane;GO:0006754:Biological Process:ATP biosynthetic process;GO:0005524:Molecular Function:ATP binding;GO:0016021:Cellular Component:integral to membrane;GO:0005388:Molecular Function:calcium-transporting ATPase activity;GO:0008152:Biological Process:metabolic process;GO:0003824:Molecular Function:catalytic activity;GO:0015662:Molecular Function:ATPase activity, c…	24.7869	6.24	1	4	4	7	945	103.692	5.45264
	A2	Sequence	# PSMs	# Proteins	# Protein Groups	Protein Group Accessions	Modifications	ΔCn	XCorr	Probability	Charge	MH+ [Da]	ΔM [ppm]	RT [min]	# Missed Cleavages
	High	EFDDLPPVDQASATVR	2	1	1	225010R_206030_in		0	4.49251	0	2	1759.86	3.79668	18.3564	0
		Accession	Description	Score	Coverage	# Proteins	# Unique Peptides	# Peptides	# PSMs	# AAs	MW [kDa]	calc. pI
		225010R_206030_in	GO:0016020:Cellular Component:membrane;GO:0006754:Biological Process:ATP biosynthetic process;GO:0005524:Molecular Function:ATP binding;GO:0016021:Cellular Component:integral to membrane;GO:0005388:Molecular Function:calcium-transporting ATPase activity;GO:0008152:Biological Process:metabolic process;GO:0003824:Molecular Function:catalytic activity;GO:0015662:Molecular Function:ATPase activity, c…	24.7869	6.24	1	4	4	7	945	103.692	5.45264
	High	VGEATETALTALVEK	1	1	1	225010R_206030_in		0	4.06486	0	2	1531.82	1.75149	21.11	0
		Accession	Description	Score	Coverage	# Proteins	# Unique Peptides	# Peptides	# PSMs	# AAs	MW [kDa]	calc. pI
		225010R_206030_in	GO:0016020:Cellular Component:membrane;GO:0006754:Biological Process:ATP biosynthetic process;GO:0005524:Molecular Function:ATP binding;GO:0016021:Cellular Component:integral to membrane;GO:0005388:Molecular Function:calcium-transporting ATPase activity;GO:0008152:Biological Process:metabolic process;GO:0003824:Molecular Function:catalytic activity;GO:0015662:Molecular Function:ATPase activity, c…	24.7869	6.24	1	4	4	7	945	103.692	5.45264
	High	VDQSILTGESVSVIK	3	1	1	225010R_206030_in		0	3.9469	0	2	1574.86	0.105298	19.1597	0
		Accession	Description	Score	Coverage	# Proteins	# Unique Peptides	# Peptides	# PSMs	# AAs	MW [kDa]	calc. pI
		225010R_206030_in	GO:0016020:Cellular Component:membrane;GO:0006754:Biological Process:ATP biosynthetic process;GO:0005524:Molecular Function:ATP binding;GO:0016021:Cellular Component:integral to membrane;GO:0005388:Molecular Function:calcium-transporting ATPase activity;GO:0008152:Biological Process:metabolic process;GO:0003824:Molecular Function:catalytic activity;GO:0015662:Molecular Function:ATPase activity, c…	24.7869	6.24	1	4	4	7	945	103.692	5.45264
	High	IGIFEEGEDWTGR	1	1	1	225010R_206030_in		0	2.71701	0	2	1508.7	0.745732	23.8546	0
		Accession	Description	Score	Coverage	# Proteins	# Unique Peptides	# Peptides	# PSMs	# AAs	MW [kDa]	calc. pI
		225010R_206030_in	GO:0016020:Cellular Component:membrane;GO:0006754:Biological Process:ATP biosynthetic process;GO:0005524:Molecular Function:ATP binding;GO:0016021:Cellular Component:integral to membrane;GO:0005388:Molecular Function:calcium-transporting ATPase activity;GO:0008152:Biological Process:metabolic process;GO:0003824:Molecular Function:catalytic activity;GO:0015662:Molecular Function:ATPase activity, c…	24.7869	6.24	1	4	4	7	945	103.692	5.45264
027330R_299060_eq	GO:0005622:Cellular Component:intracellular;GO:0005840:Cellular Component:ribosome;GO:0006412:Biological Process:translation;GO:0003735:Molecular Function:structural constituent of ribosome; IPR000597:Ribosomal protein L3;IPR009000:Translation elongation/initiation factor/Ribosomal, beta-barrel;IPR019926:Ribosomal protein L3, conserved site;	24.6435	8.42	1	3	3	8	404	45.9887	10.2573
	A2	Sequence	# PSMs	# Proteins	# Protein Groups	Protein Group Accessions	Modifications	ΔCn	XCorr	Probability	Charge	MH+ [Da]	ΔM [ppm]	RT [min]	# Missed Cleavages
	High	TITPLGGFPHYGEVK	5	1	1	027330R_299060_eq		0	3.483	0	2	1615.85	0.539148	27.1823	0
		Accession	Description	Score	Coverage	# Proteins	# Unique Peptides	# Peptides	# PSMs	# AAs	MW [kDa]	calc. pI
		027330R_299060_eq	GO:0005622:Cellular Component:intracellular;GO:0005840:Cellular Component:ribosome;GO:0006412:Biological Process:translation;GO:0003735:Molecular Function:structural constituent of ribosome; IPR000597:Ribosomal protein L3;IPR009000:Translation elongation/initiation factor/Ribosomal, beta-barrel;IPR019926:Ribosomal protein L3, conserved site;	24.6435	8.42	1	3	3	8	404	45.9887	10.2573
	High	NNAATEYDLTEK	2	1	1	027330R_299060_eq		0	3.12052	0	2	1368.63	-0.413871	13.2889	0
		Accession	Description	Score	Coverage	# Proteins	# Unique Peptides	# Peptides	# PSMs	# AAs	MW [kDa]	calc. pI
		027330R_299060_eq	GO:0005622:Cellular Component:intracellular;GO:0005840:Cellular Component:ribosome;GO:0006412:Biological Process:translation;GO:0003735:Molecular Function:structural constituent of ribosome; IPR000597:Ribosomal protein L3;IPR009000:Translation elongation/initiation factor/Ribosomal, beta-barrel;IPR019926:Ribosomal protein L3, conserved site;	24.6435	8.42	1	3	3	8	404	45.9887	10.2573
	High	NDFIMIR	1	1	1	027330R_299060_eq		0	2.77188	0	2	908.466	0.500726	20.4248	0
		Accession	Description	Score	Coverage	# Proteins	# Unique Peptides	# Peptides	# PSMs	# AAs	MW [kDa]	calc. pI
		027330R_299060_eq	GO:0005622:Cellular Component:intracellular;GO:0005840:Cellular Component:ribosome;GO:0006412:Biological Process:translation;GO:0003735:Molecular Function:structural constituent of ribosome; IPR000597:Ribosomal protein L3;IPR009000:Translation elongation/initiation factor/Ribosomal, beta-barrel;IPR019926:Ribosomal protein L3, conserved site;	24.6435	8.42	1	3	3	8	404	45.9887	10.2573
000490F_039310_eq	GO:0055114:Biological Process:oxidation-reduction process;GO:0008270:Molecular Function:zinc ion binding;GO:0016491:Molecular Function:oxidoreductase activity; IPR002085:Alcohol dehydrogenase superfamily, zinc-containing;IPR002364:Quinone oxidoreductase/zeta-crystallin, conserved site;IPR011032:GroES-like;IPR013149:Alcohol dehydrogenase, C-terminal;IPR013154:Alcohol dehydrogenase GroES-like;IPR02…	24.483	5.66	1	2	2	7	548	59.255	5.021
	A2	Sequence	# PSMs	# Proteins	# Protein Groups	Protein Group Accessions	Modifications	ΔCn	XCorr	Probability	Charge	MH+ [Da]	ΔM [ppm]	RT [min]	# Missed Cleavages
	High	GVDIVLDPLGGADTSK	5	1	1	000490F_039310_eq		0	3.87516	0	2	1556.81	-1.74	21.9732	0
		Accession	Description	Score	Coverage	# Proteins	# Unique Peptides	# Peptides	# PSMs	# AAs	MW [kDa]	calc. pI
		000490F_039310_eq	GO:0055114:Biological Process:oxidation-reduction process;GO:0008270:Molecular Function:zinc ion binding;GO:0016491:Molecular Function:oxidoreductase activity; IPR002085:Alcohol dehydrogenase superfamily, zinc-containing;IPR002364:Quinone oxidoreductase/zeta-crystallin, conserved site;IPR011032:GroES-like;IPR013149:Alcohol dehydrogenase, C-terminal;IPR013154:Alcohol dehydrogenase GroES-like;IPR02…	24.483	5.66	1	2	2	7	548	59.255	5.021
	High	TLWQSTSVSPVSLVK	2	1	1	000490F_039310_eq		0	3.46683	0	2	1631.9	0.645558	22.3838	0
		Accession	Description	Score	Coverage	# Proteins	# Unique Peptides	# Peptides	# PSMs	# AAs	MW [kDa]	calc. pI
		000490F_039310_eq	GO:0055114:Biological Process:oxidation-reduction process;GO:0008270:Molecular Function:zinc ion binding;GO:0016491:Molecular Function:oxidoreductase activity; IPR002085:Alcohol dehydrogenase superfamily, zinc-containing;IPR002364:Quinone oxidoreductase/zeta-crystallin, conserved site;IPR011032:GroES-like;IPR013149:Alcohol dehydrogenase, C-terminal;IPR013154:Alcohol dehydrogenase GroES-like;IPR02…	24.483	5.66	1	2	2	7	548	59.255	5.021
031400F_131780_in	GO:0006457:Biological Process:protein folding;GO:0006950:Biological Process:response to stress;GO:0005524:Molecular Function:ATP binding;GO:0016021:Cellular Component:integral to membrane;GO:0055085:Biological Process:transmembrane transport; IPR001404:Heat shock protein Hsp90;IPR003594:ATPase-like, ATP-binding domain;IPR011701:Major facilitator superfamily;IPR015566:Molecular chaperone, heat sho…	24.2553	3.65	1	4	4	8	1342	152.04	4.76709
	A2	Sequence	# PSMs	# Proteins	# Protein Groups	Protein Group Accessions	Modifications	ΔCn	XCorr	Probability	Charge	MH+ [Da]	ΔM [ppm]	RT [min]	# Missed Cleavages
	High	VFITDDFQDMMPK	1	1	1	031400F_131780_in		0	3.7292	0	2	1586.72	0.646188	25.2437	0
		Accession	Description	Score	Coverage	# Proteins	# Unique Peptides	# Peptides	# PSMs	# AAs	MW [kDa]	calc. pI
		031400F_131780_in	GO:0006457:Biological Process:protein folding;GO:0006950:Biological Process:response to stress;GO:0005524:Molecular Function:ATP binding;GO:0016021:Cellular Component:integral to membrane;GO:0055085:Biological Process:transmembrane transport; IPR001404:Heat shock protein Hsp90;IPR003594:ATPase-like, ATP-binding domain;IPR011701:Major facilitator superfamily;IPR015566:Molecular chaperone, heat sho…	24.2553	3.65	1	4	4	8	1342	152.04	4.76709
	High	GMVDSDDLPLNVSR	2	1	1	031400F_131780_in		0	3.67675	0	2	1517.73	-0.182781	18.8219	0
		Accession	Description	Score	Coverage	# Proteins	# Unique Peptides	# Peptides	# PSMs	# AAs	MW [kDa]	calc. pI
		031400F_131780_in	GO:0006457:Biological Process:protein folding;GO:0006950:Biological Process:response to stress;GO:0005524:Molecular Function:ATP binding;GO:0016021:Cellular Component:integral to membrane;GO:0055085:Biological Process:transmembrane transport; IPR001404:Heat shock protein Hsp90;IPR003594:ATPase-like, ATP-binding domain;IPR011701:Major facilitator superfamily;IPR015566:Molecular chaperone, heat sho…	24.2553	3.65	1	4	4	8	1342	152.04	4.76709
	High	EVTEEEYEEFYK	4	1	1	031400F_131780_in		0	2.81821	0	2	1594.68	-1.35171	19.2989	0
		Accession	Description	Score	Coverage	# Proteins	# Unique Peptides	# Peptides	# PSMs	# AAs	MW [kDa]	calc. pI
		031400F_131780_in	GO:0006457:Biological Process:protein folding;GO:0006950:Biological Process:response to stress;GO:0005524:Molecular Function:ATP binding;GO:0016021:Cellular Component:integral to membrane;GO:0055085:Biological Process:transmembrane transport; IPR001404:Heat shock protein Hsp90;IPR003594:ATPase-like, ATP-binding domain;IPR011701:Major facilitator superfamily;IPR015566:Molecular chaperone, heat sho…	24.2553	3.65	1	4	4	8	1342	152.04	4.76709
	High	EYETLLTWLK	1	1	1	031400F_131780_in		0	2.45982	0	2	1295.69	0.610596	29.5314	0
		Accession	Description	Score	Coverage	# Proteins	# Unique Peptides	# Peptides	# PSMs	# AAs	MW [kDa]	calc. pI
		031400F_131780_in	GO:0006457:Biological Process:protein folding;GO:0006950:Biological Process:response to stress;GO:0005524:Molecular Function:ATP binding;GO:0016021:Cellular Component:integral to membrane;GO:0055085:Biological Process:transmembrane transport; IPR001404:Heat shock protein Hsp90;IPR003594:ATPase-like, ATP-binding domain;IPR011701:Major facilitator superfamily;IPR015566:Molecular chaperone, heat sho…	24.2553	3.65	1	4	4	8	1342	152.04	4.76709
111340F_124470_eq	GO:0005622:Cellular Component:intracellular;GO:0005840:Cellular Component:ribosome;GO:0006412:Biological Process:translation;GO:0003735:Molecular Function:structural constituent of ribosome; IPR000039:Ribosomal protein L18e;IPR021131:Ribosomal protein L18e/L15P;IPR021132:Ribosomal protein L18e, conserved site;	23.8531	19.15	1	3	3	8	188	21.7392	11.4878
	A2	Sequence	# PSMs	# Proteins	# Protein Groups	Protein Group Accessions	Modifications	ΔCn	XCorr	Probability	Charge	MH+ [Da]	ΔM [ppm]	RT [min]	# Missed Cleavages
	High	TAVVVGTITDDVR	3	1	1	111340F_124470_eq		0	3.38754	0	2	1345.73	-0.102574	17.1853	0
		Accession	Description	Score	Coverage	# Proteins	# Unique Peptides	# Peptides	# PSMs	# AAs	MW [kDa]	calc. pI
		111340F_124470_eq	GO:0005622:Cellular Component:intracellular;GO:0005840:Cellular Component:ribosome;GO:0006412:Biological Process:translation;GO:0003735:Molecular Function:structural constituent of ribosome; IPR000039:Ribosomal protein L18e;IPR021131:Ribosomal protein L18e/L15P;IPR021132:Ribosomal protein L18e, conserved site;	23.8531	19.15	1	3	3	8	188	21.7392	11.4878
	High	AGGEIITFDQLALR	3	1	1	111340F_124470_eq		0	3.24373	0	2	1503.82	0.842783	24.4079	0
		Accession	Description	Score	Coverage	# Proteins	# Unique Peptides	# Peptides	# PSMs	# AAs	MW [kDa]	calc. pI
		111340F_124470_eq	GO:0005622:Cellular Component:intracellular;GO:0005840:Cellular Component:ribosome;GO:0006412:Biological Process:translation;GO:0003735:Molecular Function:structural constituent of ribosome; IPR000039:Ribosomal protein L18e;IPR021131:Ribosomal protein L18e/L15P;IPR021132:Ribosomal protein L18e, conserved site;	23.8531	19.15	1	3	3	8	188	21.7392	11.4878
	High	NTVLLQGQR	2	1	1	111340F_124470_eq		0	2.77574	0	2	1028.58	0.121688	12.118	0
		Accession	Description	Score	Coverage	# Proteins	# Unique Peptides	# Peptides	# PSMs	# AAs	MW [kDa]	calc. pI
		111340F_124470_eq	GO:0005622:Cellular Component:intracellular;GO:0005840:Cellular Component:ribosome;GO:0006412:Biological Process:translation;GO:0003735:Molecular Function:structural constituent of ribosome; IPR000039:Ribosomal protein L18e;IPR021131:Ribosomal protein L18e/L15P;IPR021132:Ribosomal protein L18e, conserved site;	23.8531	19.15	1	3	3	8	188	21.7392	11.4878
188750F_110720_eq	GO:0003924:Molecular Function:GTPase activity;GO:0005525:Molecular Function:GTP binding;GO:0005737:Cellular Component:cytoplasm;GO:0006414:Biological Process:translational elongation;GO:0003746:Molecular Function:translation elongation factor activity; IPR000795:Protein synthesis factor, GTP-binding;IPR004160:Translation elongation factor EFTu/EF1A, C-terminal;IPR004161:Translation elongation fac…	23.1624	10.37	4	4	4	8	463	50.6414	9.15869
	A2	Sequence	# PSMs	# Proteins	# Protein Groups	Protein Group Accessions	Modifications	ΔCn	XCorr	Probability	Charge	MH+ [Da]	ΔM [ppm]	RT [min]	# Missed Cleavages
	High	IGGIGTVPVGR	1	4	1	188750F_110720_eq		0	3.52564	0	2	1025.61	0.124668	14.8507	0
		Accession	Description	Score	Coverage	# Proteins	# Unique Peptides	# Peptides	# PSMs	# AAs	MW [kDa]	calc. pI
		188750F_110720_eq	GO:0003924:Molecular Function:GTPase activity;GO:0005525:Molecular Function:GTP binding;GO:0005737:Cellular Component:cytoplasm;GO:0006414:Biological Process:translational elongation;GO:0003746:Molecular Function:translation elongation factor activity; IPR000795:Protein synthesis factor, GTP-binding;IPR004160:Translation elongation factor EFTu/EF1A, C-terminal;IPR004161:Translation elongation fac…	23.1624	10.37	4	4	4	8	463	50.6414	9.15869
	High	mDSTEPPYSEAR	4	2	1	188750F_110720_eq	M1(Oxidation)	0	3.26058	0	2	1398.58	0.19588	11.0076	0
		Accession	Description	Score	Coverage	# Proteins	# Unique Peptides	# Peptides	# PSMs	# AAs	MW [kDa]	calc. pI
		188750F_110720_eq	GO:0003924:Molecular Function:GTPase activity;GO:0005525:Molecular Function:GTP binding;GO:0005737:Cellular Component:cytoplasm;GO:0006414:Biological Process:translational elongation;GO:0003746:Molecular Function:translation elongation factor activity; IPR000795:Protein synthesis factor, GTP-binding;IPR004160:Translation elongation factor EFTu/EF1A, C-terminal;IPR004161:Translation elongation fac…	23.1624	10.37	4	4	4	8	463	50.6414	9.15869
	High	TLFNALDSILPPK	1	1	1	188750F_110720_eq		0	2.9995	0	2	1428.81	0.753994	27.2364	0
		Accession	Description	Score	Coverage	# Proteins	# Unique Peptides	# Peptides	# PSMs	# AAs	MW [kDa]	calc. pI
		188750F_110720_eq	GO:0003924:Molecular Function:GTPase activity;GO:0005525:Molecular Function:GTP binding;GO:0005737:Cellular Component:cytoplasm;GO:0006414:Biological Process:translational elongation;GO:0003746:Molecular Function:translation elongation factor activity; IPR000795:Protein synthesis factor, GTP-binding;IPR004160:Translation elongation factor EFTu/EF1A, C-terminal;IPR004161:Translation elongation fac…	23.1624	10.37	4	4	4	8	463	50.6414	9.15869
	High	MDSTEPPYSEAR	1	2	1	188750F_110720_eq		0	2.83869	0	2	1382.59	-1.18417	11.9358	0
		Accession	Description	Score	Coverage	# Proteins	# Unique Peptides	# Peptides	# PSMs	# AAs	MW [kDa]	calc. pI
		188750F_110720_eq	GO:0003924:Molecular Function:GTPase activity;GO:0005525:Molecular Function:GTP binding;GO:0005737:Cellular Component:cytoplasm;GO:0006414:Biological Process:translational elongation;GO:0003746:Molecular Function:translation elongation factor activity; IPR000795:Protein synthesis factor, GTP-binding;IPR004160:Translation elongation factor EFTu/EF1A, C-terminal;IPR004161:Translation elongation fac…	23.1624	10.37	4	4	4	8	463	50.6414	9.15869
	High	FYVTVIDAPGHR	1	1	1	188750F_110720_eq		0	2.7333	0	2	1374.71	-1.79997	28.925	0
		Accession	Description	Score	Coverage	# Proteins	# Unique Peptides	# Peptides	# PSMs	# AAs	MW [kDa]	calc. pI
		188750F_110720_eq	GO:0003924:Molecular Function:GTPase activity;GO:0005525:Molecular Function:GTP binding;GO:0005737:Cellular Component:cytoplasm;GO:0006414:Biological Process:translational elongation;GO:0003746:Molecular Function:translation elongation factor activity; IPR000795:Protein synthesis factor, GTP-binding;IPR004160:Translation elongation factor EFTu/EF1A, C-terminal;IPR004161:Translation elongation fac…	23.1624	10.37	4	4	4	8	463	50.6414	9.15869
112930R_177650_eq	GO:0005524:Molecular Function:ATP binding; IPR001023:Heat shock protein Hsp70;IPR013126:Heat shock protein 70;IPR018181:Heat shock protein 70, conserved site;	22.3361	12.03	3	5	6	7	665	73.5226	4.99561
	A2	Sequence	# PSMs	# Proteins	# Protein Groups	Protein Group Accessions	Modifications	ΔCn	XCorr	Probability	Charge	MH+ [Da]	ΔM [ppm]	RT [min]	# Missed Cleavages
	High	NQLTTNPENTVFDVK	1	1	1	112930R_177650_eq		0	3.9836	0	2	1719.86	1.29776	18.5346	0
		Accession	Description	Score	Coverage	# Proteins	# Unique Peptides	# Peptides	# PSMs	# AAs	MW [kDa]	calc. pI
		112930R_177650_eq	GO:0005524:Molecular Function:ATP binding; IPR001023:Heat shock protein Hsp70;IPR013126:Heat shock protein 70;IPR018181:Heat shock protein 70, conserved site;	22.3361	12.03	3	5	6	7	665	73.5226	4.99561
	High	IINEPTAAAIAYGLDK	1	4	2	112930R_177650_eq;199450F		0	3.60858	0	2	1659.9	0.894522	22.1102	0
		Accession	Description	Score	Coverage	# Proteins	# Unique Peptides	# Peptides	# PSMs	# AAs	MW [kDa]	calc. pI
		112930R_177650_eq	GO:0005524:Molecular Function:ATP binding; IPR001023:Heat shock protein Hsp70;IPR013126:Heat shock protein 70;IPR018181:Heat shock protein 70, conserved site;	22.3361	12.03	3	5	6	7	665	73.5226	4.99561
		199450F	GO:0005524:Molecular Function:ATP binding; IPR001023:Heat shock protein Hsp70;IPR013126:Heat shock protein 70;IPR018181:Heat shock protein 70, conserved site;	8.6191	6.38	3	2	3	3	596	65.3253	5.35107
	High	ELEEVVTPIISK	1	1	1	112930R_177650_eq		0	3.38451	0	2	1356.76	0.263473	18.3301	0
		Accession	Description	Score	Coverage	# Proteins	# Unique Peptides	# Peptides	# PSMs	# AAs	MW [kDa]	calc. pI
		112930R_177650_eq	GO:0005524:Molecular Function:ATP binding; IPR001023:Heat shock protein Hsp70;IPR013126:Heat shock protein 70;IPR018181:Heat shock protein 70, conserved site;	22.3361	12.03	3	5	6	7	665	73.5226	4.99561
	High	DAGTIAGLNVMR	2	1	1	112930R_177650_eq		0	2.92947	0	2	1217.63	2.02443	18.5698	0
		Accession	Description	Score	Coverage	# Proteins	# Unique Peptides	# Peptides	# PSMs	# AAs	MW [kDa]	calc. pI
		112930R_177650_eq	GO:0005524:Molecular Function:ATP binding; IPR001023:Heat shock protein Hsp70;IPR013126:Heat shock protein 70;IPR018181:Heat shock protein 70, conserved site;	22.3361	12.03	3	5	6	7	665	73.5226	4.99561
	High	ITPSYVAFTAEGER	1	1	1	112930R_177650_eq		0	2.86272	0	2	1540.77	0.599064	19.2847	0
		Accession	Description	Score	Coverage	# Proteins	# Unique Peptides	# Peptides	# PSMs	# AAs	MW [kDa]	calc. pI
		112930R_177650_eq	GO:0005524:Molecular Function:ATP binding; IPR001023:Heat shock protein Hsp70;IPR013126:Heat shock protein 70;IPR018181:Heat shock protein 70, conserved site;	22.3361	12.03	3	5	6	7	665	73.5226	4.99561
	High	NELESYAYSLK	1	1	1	112930R_177650_eq		0	2.72881	0	2	1316.63	-2.23492	20.7407	0
		Accession	Description	Score	Coverage	# Proteins	# Unique Peptides	# Peptides	# PSMs	# AAs	MW [kDa]	calc. pI
		112930R_177650_eq	GO:0005524:Molecular Function:ATP binding; IPR001023:Heat shock protein Hsp70;IPR013126:Heat shock protein 70;IPR018181:Heat shock protein 70, conserved site;	22.3361	12.03	3	5	6	7	665	73.5226	4.99561
131130R_312880_in	GO:0006098:Biological Process:pentose-phosphate shunt;GO:0055114:Biological Process:oxidation-reduction process;GO:0004616:Molecular Function:phosphogluconate dehydrogenase (decarboxylating) activity;GO:0016491:Molecular Function:oxidoreductase activity; IPR006113:6-phosphogluconate dehydrogenase, decarboxylating;IPR006114:6-phosphogluconate dehydrogenase, C-terminal;IPR006115:6-phosphogluconate …	22.3163	8.87	1	4	4	7	541	59.258	7.02002
	A2	Sequence	# PSMs	# Proteins	# Protein Groups	Protein Group Accessions	Modifications	ΔCn	XCorr	Probability	Charge	MH+ [Da]	ΔM [ppm]	RT [min]	# Missed Cleavages
	High	GDIIIDGGNSEYTDSR	4	1	1	131130R_312880_in		0	3.74131	0	2	1711.78	0.216178	15.997	0
		Accession	Description	Score	Coverage	# Proteins	# Unique Peptides	# Peptides	# PSMs	# AAs	MW [kDa]	calc. pI
		131130R_312880_in	GO:0006098:Biological Process:pentose-phosphate shunt;GO:0055114:Biological Process:oxidation-reduction process;GO:0004616:Molecular Function:phosphogluconate dehydrogenase (decarboxylating) activity;GO:0016491:Molecular Function:oxidoreductase activity; IPR006113:6-phosphogluconate dehydrogenase, decarboxylating;IPR006114:6-phosphogluconate dehydrogenase, C-terminal;IPR006115:6-phosphogluconate …	22.3163	8.87	1	4	4	7	541	59.258	7.02002
	High	IDKPAFVEQIR	1	1	1	131130R_312880_in		0	3.35548	0	3	1315.74	0.680851	22.7869	0
		Accession	Description	Score	Coverage	# Proteins	# Unique Peptides	# Peptides	# PSMs	# AAs	MW [kDa]	calc. pI
		131130R_312880_in	GO:0006098:Biological Process:pentose-phosphate shunt;GO:0055114:Biological Process:oxidation-reduction process;GO:0004616:Molecular Function:phosphogluconate dehydrogenase (decarboxylating) activity;GO:0016491:Molecular Function:oxidoreductase activity; IPR006113:6-phosphogluconate dehydrogenase, decarboxylating;IPR006114:6-phosphogluconate dehydrogenase, C-terminal;IPR006115:6-phosphogluconate …	22.3163	8.87	1	4	4	7	541	59.258	7.02002
	High	AGSAVDAFIDK	1	1	1	131130R_312880_in		0	2.84309	0	2	1093.55	0.72146	17.2374	0
		Accession	Description	Score	Coverage	# Proteins	# Unique Peptides	# Peptides	# PSMs	# AAs	MW [kDa]	calc. pI
		131130R_312880_in	GO:0006098:Biological Process:pentose-phosphate shunt;GO:0055114:Biological Process:oxidation-reduction process;GO:0004616:Molecular Function:phosphogluconate dehydrogenase (decarboxylating) activity;GO:0016491:Molecular Function:oxidoreductase activity; IPR006113:6-phosphogluconate dehydrogenase, decarboxylating;IPR006114:6-phosphogluconate dehydrogenase, C-terminal;IPR006115:6-phosphogluconate …	22.3163	8.87	1	4	4	7	541	59.258	7.02002
	High	AIADcQESWR	1	1	1	131130R_312880_in	C5(Carbamidomethyl)	0	2.52582	0	2	1235.55	1.2889	14.4997	0
		Accession	Description	Score	Coverage	# Proteins	# Unique Peptides	# Peptides	# PSMs	# AAs	MW [kDa]	calc. pI
		131130R_312880_in	GO:0006098:Biological Process:pentose-phosphate shunt;GO:0055114:Biological Process:oxidation-reduction process;GO:0004616:Molecular Function:phosphogluconate dehydrogenase (decarboxylating) activity;GO:0016491:Molecular Function:oxidoreductase activity; IPR006113:6-phosphogluconate dehydrogenase, decarboxylating;IPR006114:6-phosphogluconate dehydrogenase, C-terminal;IPR006115:6-phosphogluconate …	22.3163	8.87	1	4	4	7	541	59.258	7.02002
141530R_209400_eq	IPR010474:Bovine leukaemia virus receptor;	21.8806	7.73	1	2	2	7	362	39.4798	5.84619
	A2	Sequence	# PSMs	# Proteins	# Protein Groups	Protein Group Accessions	Modifications	ΔCn	XCorr	Probability	Charge	MH+ [Da]	ΔM [ppm]	RT [min]	# Missed Cleavages
	High	SSDASLLSNVMEEIK	1	1	1	141530R_209400_eq		0	3.68725	0	2	1622.79	-0.541499	26.9732	0
		Accession	Description	Score	Coverage	# Proteins	# Unique Peptides	# Peptides	# PSMs	# AAs	MW [kDa]	calc. pI
		141530R_209400_eq	IPR010474:Bovine leukaemia virus receptor;	21.8806	7.73	1	2	2	7	362	39.4798	5.84619
	High	SLEFNVMDSLNTK	6	1	1	141530R_209400_eq		0	3.29994	0	2	1497.72	-1.58323	23.5052	0
		Accession	Description	Score	Coverage	# Proteins	# Unique Peptides	# Peptides	# PSMs	# AAs	MW [kDa]	calc. pI
		141530R_209400_eq	IPR010474:Bovine leukaemia virus receptor;	21.8806	7.73	1	2	2	7	362	39.4798	5.84619
041840F_034850_eq	GO:0005622:Cellular Component:intracellular;GO:0005840:Cellular Component:ribosome;GO:0006412:Biological Process:translation;GO:0003735:Molecular Function:structural constituent of ribosome; IPR001854:Ribosomal protein L29;IPR018254:Ribosomal protein L29, conserved site;	21.8786	10.57	1	1	1	7	123	14.5366	10.7847
	A2	Sequence	# PSMs	# Proteins	# Protein Groups	Protein Group Accessions	Modifications	ΔCn	XCorr	Probability	Charge	MH+ [Da]	ΔM [ppm]	RT [min]	# Missed Cleavages
	High	QLSELKEELSQLR	7	1	1	041840F_034850_eq		0	3.58131	0	2	1572.86	0.509677	32.1279	1
		Accession	Description	Score	Coverage	# Proteins	# Unique Peptides	# Peptides	# PSMs	# AAs	MW [kDa]	calc. pI
		041840F_034850_eq	GO:0005622:Cellular Component:intracellular;GO:0005840:Cellular Component:ribosome;GO:0006412:Biological Process:translation;GO:0003735:Molecular Function:structural constituent of ribosome; IPR001854:Ribosomal protein L29;IPR018254:Ribosomal protein L29, conserved site;	21.8786	10.57	1	1	1	7	123	14.5366	10.7847
152890R_226760_eq	GO:0031012:Cellular Component:extracellular matrix;GO:0006508:Biological Process:proteolysis;GO:0004222:Molecular Function:metalloendopeptidase activity;GO:0008152:Biological Process:metabolic process;GO:0008237:Molecular Function:metallopeptidase activity;GO:0008270:Molecular Function:zinc ion binding; IPR000585:Hemopexin/matrixin;IPR001818:Peptidase M10, metallopeptidase;IPR002477:Peptidoglycan…	21.7919	5.51	1	4	4	7	762	83.6285	4.66553
	A2	Sequence	# PSMs	# Proteins	# Protein Groups	Protein Group Accessions	Modifications	ΔCn	XCorr	Probability	Charge	MH+ [Da]	ΔM [ppm]	RT [min]	# Missed Cleavages
	High	ASDMTTTMTEAVcK	1	1	1	152890R_226760_eq	C13(Carbamidomethyl)	0	4.28937	0	2	1545.66	-2.02354	15.3219	0
		Accession	Description	Score	Coverage	# Proteins	# Unique Peptides	# Peptides	# PSMs	# AAs	MW [kDa]	calc. pI
		152890R_226760_eq	GO:0031012:Cellular Component:extracellular matrix;GO:0006508:Biological Process:proteolysis;GO:0004222:Molecular Function:metalloendopeptidase activity;GO:0008152:Biological Process:metabolic process;GO:0008237:Molecular Function:metallopeptidase activity;GO:0008270:Molecular Function:zinc ion binding; IPR000585:Hemopexin/matrixin;IPR001818:Peptidase M10, metallopeptidase;IPR002477:Peptidoglycan…	21.7919	5.51	1	4	4	7	762	83.6285	4.66553
	High	ASDmTTTMTEAVcK	2	1	1	152890R_226760_eq	M4(Oxidation); C13(Carbamidomethyl)	0	3.13346	0	2	1561.65	-1.71701	12.0977	0
		Accession	Description	Score	Coverage	# Proteins	# Unique Peptides	# Peptides	# PSMs	# AAs	MW [kDa]	calc. pI
		152890R_226760_eq	GO:0031012:Cellular Component:extracellular matrix;GO:0006508:Biological Process:proteolysis;GO:0004222:Molecular Function:metalloendopeptidase activity;GO:0008152:Biological Process:metabolic process;GO:0008237:Molecular Function:metallopeptidase activity;GO:0008270:Molecular Function:zinc ion binding; IPR000585:Hemopexin/matrixin;IPR001818:Peptidase M10, metallopeptidase;IPR002477:Peptidoglycan…	21.7919	5.51	1	4	4	7	762	83.6285	4.66553
	High	GDEAEmATVR	1	1	1	152890R_226760_eq	M6(Oxidation)	0	2.89927	0	2	1094.48	-1.35413	7.24709	0
		Accession	Description	Score	Coverage	# Proteins	# Unique Peptides	# Peptides	# PSMs	# AAs	MW [kDa]	calc. pI
		152890R_226760_eq	GO:0031012:Cellular Component:extracellular matrix;GO:0006508:Biological Process:proteolysis;GO:0004222:Molecular Function:metalloendopeptidase activity;GO:0008152:Biological Process:metabolic process;GO:0008237:Molecular Function:metallopeptidase activity;GO:0008270:Molecular Function:zinc ion binding; IPR000585:Hemopexin/matrixin;IPR001818:Peptidase M10, metallopeptidase;IPR002477:Peptidoglycan…	21.7919	5.51	1	4	4	7	762	83.6285	4.66553
	High	VANFVLGNR	1	1	1	152890R_226760_eq		0	2.88651	0	2	989.554	0.842936	16.2511	0
		Accession	Description	Score	Coverage	# Proteins	# Unique Peptides	# Peptides	# PSMs	# AAs	MW [kDa]	calc. pI
		152890R_226760_eq	GO:0031012:Cellular Component:extracellular matrix;GO:0006508:Biological Process:proteolysis;GO:0004222:Molecular Function:metalloendopeptidase activity;GO:0008152:Biological Process:metabolic process;GO:0008237:Molecular Function:metallopeptidase activity;GO:0008270:Molecular Function:zinc ion binding; IPR000585:Hemopexin/matrixin;IPR001818:Peptidase M10, metallopeptidase;IPR002477:Peptidoglycan…	21.7919	5.51	1	4	4	7	762	83.6285	4.66553
	High	GDEAEMATVR	1	1	1	152890R_226760_eq		0	2.82635	0	2	1078.48	-2.01443	11.1064	0
		Accession	Description	Score	Coverage	# Proteins	# Unique Peptides	# Peptides	# PSMs	# AAs	MW [kDa]	calc. pI
		152890R_226760_eq	GO:0031012:Cellular Component:extracellular matrix;GO:0006508:Biological Process:proteolysis;GO:0004222:Molecular Function:metalloendopeptidase activity;GO:0008152:Biological Process:metabolic process;GO:0008237:Molecular Function:metallopeptidase activity;GO:0008270:Molecular Function:zinc ion binding; IPR000585:Hemopexin/matrixin;IPR001818:Peptidase M10, metallopeptidase;IPR002477:Peptidoglycan…	21.7919	5.51	1	4	4	7	762	83.6285	4.66553
	High	TGVDQGYPK	1	1	1	152890R_226760_eq		0	2.78596	0	2	964.473	-0.542587	9.58303	0
		Accession	Description	Score	Coverage	# Proteins	# Unique Peptides	# Peptides	# PSMs	# AAs	MW [kDa]	calc. pI
		152890R_226760_eq	GO:0031012:Cellular Component:extracellular matrix;GO:0006508:Biological Process:proteolysis;GO:0004222:Molecular Function:metalloendopeptidase activity;GO:0008152:Biological Process:metabolic process;GO:0008237:Molecular Function:metallopeptidase activity;GO:0008270:Molecular Function:zinc ion binding; IPR000585:Hemopexin/matrixin;IPR001818:Peptidase M10, metallopeptidase;IPR002477:Peptidoglycan…	21.7919	5.51	1	4	4	7	762	83.6285	4.66553
015980F_118690_eq	GO:0006886:Biological Process:intracellular protein transport;GO:0016192:Biological Process:vesicle-mediated transport;GO:0030130:Cellular Component:clathrin coat of trans-Golgi network vesicle;GO:0030132:Cellular Component:clathrin coat of coated pit;GO:0005198:Molecular Function:structural molecule activity;GO:0005488:Molecular Function:binding; IPR000547:Clathrin, heavy chain/VPS, 7-fold repea…	21.5568	3.15	1	4	4	7	1684	192.108	5.50342
	A2	Sequence	# PSMs	# Proteins	# Protein Groups	Protein Group Accessions	Modifications	ΔCn	XCorr	Probability	Charge	MH+ [Da]	ΔM [ppm]	RT [min]	# Missed Cleavages
	High	ADDPSQYMEVVDVANK	1	1	1	015980F_118690_eq		0	4.63732	0	2	1780.81	-0.443614	19.6135	0
		Accession	Description	Score	Coverage	# Proteins	# Unique Peptides	# Peptides	# PSMs	# AAs	MW [kDa]	calc. pI
		015980F_118690_eq	GO:0006886:Biological Process:intracellular protein transport;GO:0016192:Biological Process:vesicle-mediated transport;GO:0030130:Cellular Component:clathrin coat of trans-Golgi network vesicle;GO:0030132:Cellular Component:clathrin coat of coated pit;GO:0005198:Molecular Function:structural molecule activity;GO:0005488:Molecular Function:binding; IPR000547:Clathrin, heavy chain/VPS, 7-fold repea…	21.5568	3.15	1	4	4	7	1684	192.108	5.50342
	High	FNTLFSQGNYSESAK	2	1	1	015980F_118690_eq		0	3.14774	0	2	1692.78	-2.9665	19.0236	0
		Accession	Description	Score	Coverage	# Proteins	# Unique Peptides	# Peptides	# PSMs	# AAs	MW [kDa]	calc. pI
		015980F_118690_eq	GO:0006886:Biological Process:intracellular protein transport;GO:0016192:Biological Process:vesicle-mediated transport;GO:0030130:Cellular Component:clathrin coat of trans-Golgi network vesicle;GO:0030132:Cellular Component:clathrin coat of coated pit;GO:0005198:Molecular Function:structural molecule activity;GO:0005488:Molecular Function:binding; IPR000547:Clathrin, heavy chain/VPS, 7-fold repea…	21.5568	3.15	1	4	4	7	1684	192.108	5.50342
	High	DALEYAAESR	1	1	1	015980F_118690_eq		0	3.0607	0	2	1124.52	0.65744	14.8124	0
		Accession	Description	Score	Coverage	# Proteins	# Unique Peptides	# Peptides	# PSMs	# AAs	MW [kDa]	calc. pI
		015980F_118690_eq	GO:0006886:Biological Process:intracellular protein transport;GO:0016192:Biological Process:vesicle-mediated transport;GO:0030130:Cellular Component:clathrin coat of trans-Golgi network vesicle;GO:0030132:Cellular Component:clathrin coat of coated pit;GO:0005198:Molecular Function:structural molecule activity;GO:0005488:Molecular Function:binding; IPR000547:Clathrin, heavy chain/VPS, 7-fold repea…	21.5568	3.15	1	4	4	7	1684	192.108	5.50342
	High	NNLAGAEDLFVR	3	1	1	015980F_118690_eq		0	2.91508	0	2	1318.67	-0.621355	21.6223	0
		Accession	Description	Score	Coverage	# Proteins	# Unique Peptides	# Peptides	# PSMs	# AAs	MW [kDa]	calc. pI
		015980F_118690_eq	GO:0006886:Biological Process:intracellular protein transport;GO:0016192:Biological Process:vesicle-mediated transport;GO:0030130:Cellular Component:clathrin coat of trans-Golgi network vesicle;GO:0030132:Cellular Component:clathrin coat of coated pit;GO:0005198:Molecular Function:structural molecule activity;GO:0005488:Molecular Function:binding; IPR000547:Clathrin, heavy chain/VPS, 7-fold repea…	21.5568	3.15	1	4	4	7	1684	192.108	5.50342
203540F_099850_en	GO:0005515:Molecular Function:protein binding; IPR000664:Lethal(2) giant larvae protein;IPR001680:WD40 repeat;IPR011046:WD40 repeat-like-containing domain;IPR013577:Lethal giant larvae homologue 2;IPR017986:WD40-repeat-containing domain;IPR019775:WD40 repeat, conserved site;IPR019781:WD40 repeat, subgroup;IPR019782:WD40 repeat 2;	21.2725	7.12	1	6	6	8	1025	112.76	4.97021
	A2	Sequence	# PSMs	# Proteins	# Protein Groups	Protein Group Accessions	Modifications	ΔCn	XCorr	Probability	Charge	MH+ [Da]	ΔM [ppm]	RT [min]	# Missed Cleavages
	High	DSVGDITLDEIK	1	1	1	203540F_099850_en		0	2.92806	0	2	1304.66	0.23109	19.3935	0
		Accession	Description	Score	Coverage	# Proteins	# Unique Peptides	# Peptides	# PSMs	# AAs	MW [kDa]	calc. pI
		203540F_099850_en	GO:0005515:Molecular Function:protein binding; IPR000664:Lethal(2) giant larvae protein;IPR001680:WD40 repeat;IPR011046:WD40 repeat-like-containing domain;IPR013577:Lethal giant larvae homologue 2;IPR017986:WD40-repeat-containing domain;IPR019775:WD40 repeat, conserved site;IPR019781:WD40 repeat, subgroup;IPR019782:WD40 repeat 2;	21.2725	7.12	1	6	6	8	1025	112.76	4.97021
	High	FWDVSTPALR	2	1	1	203540F_099850_en		0	2.86489	0	2	1191.62	1.15115	22.1769	0
		Accession	Description	Score	Coverage	# Proteins	# Unique Peptides	# Peptides	# PSMs	# AAs	MW [kDa]	calc. pI
		203540F_099850_en	GO:0005515:Molecular Function:protein binding; IPR000664:Lethal(2) giant larvae protein;IPR001680:WD40 repeat;IPR011046:WD40 repeat-like-containing domain;IPR013577:Lethal giant larvae homologue 2;IPR017986:WD40-repeat-containing domain;IPR019775:WD40 repeat, conserved site;IPR019781:WD40 repeat, subgroup;IPR019782:WD40 repeat 2;	21.2725	7.12	1	6	6	8	1025	112.76	4.97021
	High	TLENTSILDSTADESK	1	1	1	203540F_099850_en		0	2.75115	0	2	1723.82	-0.360748	15.6811	0
		Accession	Description	Score	Coverage	# Proteins	# Unique Peptides	# Peptides	# PSMs	# AAs	MW [kDa]	calc. pI
		203540F_099850_en	GO:0005515:Molecular Function:protein binding; IPR000664:Lethal(2) giant larvae protein;IPR001680:WD40 repeat;IPR011046:WD40 repeat-like-containing domain;IPR013577:Lethal giant larvae homologue 2;IPR017986:WD40-repeat-containing domain;IPR019775:WD40 repeat, conserved site;IPR019781:WD40 repeat, subgroup;IPR019782:WD40 repeat 2;	21.2725	7.12	1	6	6	8	1025	112.76	4.97021
	High	DLLLTGHEDGSVR	2	1	1	203540F_099850_en		0	2.6683	0	2	1411.72	1.24433	20.8978	0
		Accession	Description	Score	Coverage	# Proteins	# Unique Peptides	# Peptides	# PSMs	# AAs	MW [kDa]	calc. pI
		203540F_099850_en	GO:0005515:Molecular Function:protein binding; IPR000664:Lethal(2) giant larvae protein;IPR001680:WD40 repeat;IPR011046:WD40 repeat-like-containing domain;IPR013577:Lethal giant larvae homologue 2;IPR017986:WD40-repeat-containing domain;IPR019775:WD40 repeat, conserved site;IPR019781:WD40 repeat, subgroup;IPR019782:WD40 repeat 2;	21.2725	7.12	1	6	6	8	1025	112.76	4.97021
	High	SEPFIAFSGGMPR	1	1	1	203540F_099850_en		0	2.57583	0	2	1395.67	-0.420321	22.8856	0
		Accession	Description	Score	Coverage	# Proteins	# Unique Peptides	# Peptides	# PSMs	# AAs	MW [kDa]	calc. pI
		203540F_099850_en	GO:0005515:Molecular Function:protein binding; IPR000664:Lethal(2) giant larvae protein;IPR001680:WD40 repeat;IPR011046:WD40 repeat-like-containing domain;IPR013577:Lethal giant larvae homologue 2;IPR017986:WD40-repeat-containing domain;IPR019775:WD40 repeat, conserved site;IPR019781:WD40 repeat, subgroup;IPR019782:WD40 repeat 2;	21.2725	7.12	1	6	6	8	1025	112.76	4.97021
	High	LFFLPNEGR	1	1	1	203540F_099850_en		0	2.52634	0	2	1092.58	-0.153405	23.2044	0
		Accession	Description	Score	Coverage	# Proteins	# Unique Peptides	# Peptides	# PSMs	# AAs	MW [kDa]	calc. pI
		203540F_099850_en	GO:0005515:Molecular Function:protein binding; IPR000664:Lethal(2) giant larvae protein;IPR001680:WD40 repeat;IPR011046:WD40 repeat-like-containing domain;IPR013577:Lethal giant larvae homologue 2;IPR017986:WD40-repeat-containing domain;IPR019775:WD40 repeat, conserved site;IPR019781:WD40 repeat, subgroup;IPR019782:WD40 repeat 2;	21.2725	7.12	1	6	6	8	1025	112.76	4.97021
273840R	GO:0005524:Molecular Function:ATP binding;GO:0033178:Cellular Component:proton-transporting two-sector ATPase complex, catalytic domain;GO:0015991:Biological Process:ATP hydrolysis coupled proton transport;GO:0016820:Molecular Function:hydrolase activity, acting on acid anhydrides, catalyzing transmembrane movement of substances;GO:0016469:Cellular Component:proton-transporting two-sector ATPase …	20.6294	6.88	1	3	3	7	1017	109.752	8.93896
	A2	Sequence	# PSMs	# Proteins	# Protein Groups	Protein Group Accessions	Modifications	ΔCn	XCorr	Probability	Charge	MH+ [Da]	ΔM [ppm]	RT [min]	# Missed Cleavages
	High	VVDALGEPIDGK	1	1	1	273840R		0	3.55017	0	2	1212.65	0.419996	15.1377	0
		Accession	Description	Score	Coverage	# Proteins	# Unique Peptides	# Peptides	# PSMs	# AAs	MW [kDa]	calc. pI
		273840R	GO:0005524:Molecular Function:ATP binding;GO:0033178:Cellular Component:proton-transporting two-sector ATPase complex, catalytic domain;GO:0015991:Biological Process:ATP hydrolysis coupled proton transport;GO:0016820:Molecular Function:hydrolase activity, acting on acid anhydrides, catalyzing transmembrane movement of substances;GO:0016469:Cellular Component:proton-transporting two-sector ATPase …	20.6294	6.88	1	3	3	7	1017	109.752	8.93896
	High	TAVAIDTIINQK	1	1	1	273840R		0	3.41601	0	2	1286.73	0.562691	18.0838	0
		Accession	Description	Score	Coverage	# Proteins	# Unique Peptides	# Peptides	# PSMs	# AAs	MW [kDa]	calc. pI
		273840R	GO:0005524:Molecular Function:ATP binding;GO:0033178:Cellular Component:proton-transporting two-sector ATPase complex, catalytic domain;GO:0015991:Biological Process:ATP hydrolysis coupled proton transport;GO:0016820:Molecular Function:hydrolase activity, acting on acid anhydrides, catalyzing transmembrane movement of substances;GO:0016469:Cellular Component:proton-transporting two-sector ATPase …	20.6294	6.88	1	3	3	7	1017	109.752	8.93896
	High	HALIIYDDLSK	5	1	1	273840R		0	2.95416	0	2	1287.69	-1.12807	31.3004	0
		Accession	Description	Score	Coverage	# Proteins	# Unique Peptides	# Peptides	# PSMs	# AAs	MW [kDa]	calc. pI
		273840R	GO:0005524:Molecular Function:ATP binding;GO:0033178:Cellular Component:proton-transporting two-sector ATPase complex, catalytic domain;GO:0015991:Biological Process:ATP hydrolysis coupled proton transport;GO:0016820:Molecular Function:hydrolase activity, acting on acid anhydrides, catalyzing transmembrane movement of substances;GO:0016469:Cellular Component:proton-transporting two-sector ATPase …	20.6294	6.88	1	3	3	7	1017	109.752	8.93896
125420F_101010_eq	GO:0005622:Cellular Component:intracellular;GO:0005840:Cellular Component:ribosome;GO:0006412:Biological Process:translation;GO:0003735:Molecular Function:structural constituent of ribosome; IPR001196:Ribosomal protein L15, conserved site;IPR021131:Ribosomal protein L18e/L15P;	20.4845	7.1	1	1	1	6	169	19.1055	10.7261
	A2	Sequence	# PSMs	# Proteins	# Protein Groups	Protein Group Accessions	Modifications	ΔCn	XCorr	Probability	Charge	MH+ [Da]	ΔM [ppm]	RT [min]	# Missed Cleavages
	High	KTDTAPVIDVVR	6	1	1	125420F_101010_eq		0	3.68192	0	3	1313.74	0.0879382	21.4499	1
		Accession	Description	Score	Coverage	# Proteins	# Unique Peptides	# Peptides	# PSMs	# AAs	MW [kDa]	calc. pI
		125420F_101010_eq	GO:0005622:Cellular Component:intracellular;GO:0005840:Cellular Component:ribosome;GO:0006412:Biological Process:translation;GO:0003735:Molecular Function:structural constituent of ribosome; IPR001196:Ribosomal protein L15, conserved site;IPR021131:Ribosomal protein L18e/L15P;	20.4845	7.1	1	1	1	6	169	19.1055	10.7261
331940R	GO:0016459:Cellular Component:myosin complex;GO:0003774:Molecular Function:motor activity; IPR002928:Myosin tail;IPR009053:Prefoldin;	20.1585	10.91	2	1	3	6	394	45.589	4.81787
	A2	Sequence	# PSMs	# Proteins	# Protein Groups	Protein Group Accessions	Modifications	ΔCn	XCorr	Probability	Charge	MH+ [Da]	ΔM [ppm]	RT [min]	# Missed Cleavages
	High	LQGEVDDANAQLDQQR	3	2	2	191990R_266920_eq;331940R		0	4.21852	0	2	1799.85	0.296297	13.0022	0
		Accession	Description	Score	Coverage	# Proteins	# Unique Peptides	# Peptides	# PSMs	# AAs	MW [kDa]	calc. pI
		331940R	GO:0016459:Cellular Component:myosin complex;GO:0003774:Molecular Function:motor activity; IPR002928:Myosin tail;IPR009053:Prefoldin;	20.1585	10.91	2	1	3	6	394	45.589	4.81787
		191990R_266920_eq	GO:0016459:Cellular Component:myosin complex;GO:0003774:Molecular Function:motor activity; IPR002928:Myosin tail;	19.0486	5.08	1	1	2	5	590	68.9898	5.21143
	High	NSLEAENTDMTDELK	1	2	1	331940R		0	3.16697	0	2	1709.75	0.0387996	16.4077	0
		Accession	Description	Score	Coverage	# Proteins	# Unique Peptides	# Peptides	# PSMs	# AAs	MW [kDa]	calc. pI
		331940R	GO:0016459:Cellular Component:myosin complex;GO:0003774:Molecular Function:motor activity; IPR002928:Myosin tail;IPR009053:Prefoldin;	20.1585	10.91	2	1	3	6	394	45.589	4.81787
	High	QNLDELVTQVAK	2	3	2	167690R_239980_eq;331940R		0	2.69962	0	2	1357.73	1.43412	20.6408	0
		Accession	Description	Score	Coverage	# Proteins	# Unique Peptides	# Peptides	# PSMs	# AAs	MW [kDa]	calc. pI
		331940R	GO:0016459:Cellular Component:myosin complex;GO:0003774:Molecular Function:motor activity; IPR002928:Myosin tail;IPR009053:Prefoldin;	20.1585	10.91	2	1	3	6	394	45.589	4.81787
		167690R_239980_eq	GO:0005515:Molecular Function:protein binding;GO:0016459:Cellular Component:myosin complex;GO:0003774:Molecular Function:motor activity;GO:0005524:Molecular Function:ATP binding; IPR000048:IQ motif, EF-hand binding site;IPR001609:Myosin head, motor domain;IPR002928:Myosin tail;	14.7871	3.24	1	2	3	5	1172	135.359	5.94775
059330R_180900_eq	GO:0005874:Cellular Component:microtubule;GO:0007017:Biological Process:microtubule-based process;GO:0005525:Molecular Function:GTP binding;GO:0007018:Biological Process:microtubule-based movement;GO:0005198:Molecular Function:structural molecule activity;GO:0043234:Cellular Component:protein complex;GO:0051258:Biological Process:protein polymerization;GO:0006184:Biological Process:GTP catabolic …	20.0542	12.72	6	1	5	7	464	51.4223	5.08447
	A2	Sequence	# PSMs	# Proteins	# Protein Groups	Protein Group Accessions	Modifications	ΔCn	XCorr	Probability	Charge	MH+ [Da]	ΔM [ppm]	RT [min]	# Missed Cleavages
	High	AVFVDLEPTVIDEVR	1	1	1	059330R_180900_eq		0	3.57042	0	2	1701.91	0.178757	24.4743	0
		Accession	Description	Score	Coverage	# Proteins	# Unique Peptides	# Peptides	# PSMs	# AAs	MW [kDa]	calc. pI
		059330R_180900_eq	GO:0005874:Cellular Component:microtubule;GO:0007017:Biological Process:microtubule-based process;GO:0005525:Molecular Function:GTP binding;GO:0007018:Biological Process:microtubule-based movement;GO:0005198:Molecular Function:structural molecule activity;GO:0043234:Cellular Component:protein complex;GO:0051258:Biological Process:protein polymerization;GO:0006184:Biological Process:GTP catabolic …	20.0542	12.72	6	1	5	7	464	51.4223	5.08447
	High	TIQFVDWcPTGFK	1	10	2	132050F_115890_in;059330R_180900_eq	C8(Carbamidomethyl)	0	3.54174	0	2	1598.77	-0.296521	25.1108	0
		Accession	Description	Score	Coverage	# Proteins	# Unique Peptides	# Peptides	# PSMs	# AAs	MW [kDa]	calc. pI
		059330R_180900_eq	GO:0005874:Cellular Component:microtubule;GO:0007017:Biological Process:microtubule-based process;GO:0005525:Molecular Function:GTP binding;GO:0007018:Biological Process:microtubule-based movement;GO:0005198:Molecular Function:structural molecule activity;GO:0043234:Cellular Component:protein complex;GO:0051258:Biological Process:protein polymerization;GO:0006184:Biological Process:GTP catabolic …	20.0542	12.72	6	1	5	7	464	51.4223	5.08447
		132050F_115890_in	GO:0005874:Cellular Component:microtubule;GO:0007017:Biological Process:microtubule-based process;GO:0005525:Molecular Function:GTP binding;GO:0007018:Biological Process:microtubule-based movement;GO:0005198:Molecular Function:structural molecule activity;GO:0043234:Cellular Component:protein complex;GO:0051258:Biological Process:protein polymerization;GO:0006184:Biological Process:GTP catabolic …	19.2881	14.75	9	1	5	7	400	44.7119	4.98291
	High	EIVDLVLDR	2	5	2	132050F_115890_in;059330R_180900_eq		0	2.67576	0	2	1071.61	0.937891	21.8092	0
		Accession	Description	Score	Coverage	# Proteins	# Unique Peptides	# Peptides	# PSMs	# AAs	MW [kDa]	calc. pI
		059330R_180900_eq	GO:0005874:Cellular Component:microtubule;GO:0007017:Biological Process:microtubule-based process;GO:0005525:Molecular Function:GTP binding;GO:0007018:Biological Process:microtubule-based movement;GO:0005198:Molecular Function:structural molecule activity;GO:0043234:Cellular Component:protein complex;GO:0051258:Biological Process:protein polymerization;GO:0006184:Biological Process:GTP catabolic …	20.0542	12.72	6	1	5	7	464	51.4223	5.08447
		132050F_115890_in	GO:0005874:Cellular Component:microtubule;GO:0007017:Biological Process:microtubule-based process;GO:0005525:Molecular Function:GTP binding;GO:0007018:Biological Process:microtubule-based movement;GO:0005198:Molecular Function:structural molecule activity;GO:0043234:Cellular Component:protein complex;GO:0051258:Biological Process:protein polymerization;GO:0006184:Biological Process:GTP catabolic …	19.2881	14.75	9	1	5	7	400	44.7119	4.98291
	High	DVNAAIATIK	1	8	2	132050F_115890_in;059330R_180900_eq		0	2.62238	0	2	1015.58	-0.898167	15.1418	0
		Accession	Description	Score	Coverage	# Proteins	# Unique Peptides	# Peptides	# PSMs	# AAs	MW [kDa]	calc. pI
		059330R_180900_eq	GO:0005874:Cellular Component:microtubule;GO:0007017:Biological Process:microtubule-based process;GO:0005525:Molecular Function:GTP binding;GO:0007018:Biological Process:microtubule-based movement;GO:0005198:Molecular Function:structural molecule activity;GO:0043234:Cellular Component:protein complex;GO:0051258:Biological Process:protein polymerization;GO:0006184:Biological Process:GTP catabolic …	20.0542	12.72	6	1	5	7	464	51.4223	5.08447
		132050F_115890_in	GO:0005874:Cellular Component:microtubule;GO:0007017:Biological Process:microtubule-based process;GO:0005525:Molecular Function:GTP binding;GO:0007018:Biological Process:microtubule-based movement;GO:0005198:Molecular Function:structural molecule activity;GO:0043234:Cellular Component:protein complex;GO:0051258:Biological Process:protein polymerization;GO:0006184:Biological Process:GTP catabolic …	19.2881	14.75	9	1	5	7	400	44.7119	4.98291
	High	QLFHPEQLITGK	2	5	2	132050F_115890_in;059330R_180900_eq		0	2.58417	0	2	1410.77	-0.0410555	28.7751	0
		Accession	Description	Score	Coverage	# Proteins	# Unique Peptides	# Peptides	# PSMs	# AAs	MW [kDa]	calc. pI
		059330R_180900_eq	GO:0005874:Cellular Component:microtubule;GO:0007017:Biological Process:microtubule-based process;GO:0005525:Molecular Function:GTP binding;GO:0007018:Biological Process:microtubule-based movement;GO:0005198:Molecular Function:structural molecule activity;GO:0043234:Cellular Component:protein complex;GO:0051258:Biological Process:protein polymerization;GO:0006184:Biological Process:GTP catabolic …	20.0542	12.72	6	1	5	7	464	51.4223	5.08447
		132050F_115890_in	GO:0005874:Cellular Component:microtubule;GO:0007017:Biological Process:microtubule-based process;GO:0005525:Molecular Function:GTP binding;GO:0007018:Biological Process:microtubule-based movement;GO:0005198:Molecular Function:structural molecule activity;GO:0043234:Cellular Component:protein complex;GO:0051258:Biological Process:protein polymerization;GO:0006184:Biological Process:GTP catabolic …	19.2881	14.75	9	1	5	7	400	44.7119	4.98291
098330R_256590_in	GO:0005515:Molecular Function:protein binding;GO:0006869:Biological Process:lipid transport;GO:0005319:Molecular Function:lipid transporter activity;GO:0005488:Molecular Function:binding; IPR000225:Armadillo;IPR001747:Lipid transport protein, N-terminal;IPR001846:von Willebrand factor, type D domain;IPR015255:Vitellinogen, open beta-sheet;IPR015819:Lipid transport protein, beta-sheet shell;IPR016…	19.6249	1.19	1	5	5	7	4354	505.219	8.82178
	A2	Sequence	# PSMs	# Proteins	# Protein Groups	Protein Group Accessions	Modifications	ΔCn	XCorr	Probability	Charge	MH+ [Da]	ΔM [ppm]	RT [min]	# Missed Cleavages
	High	SPQAQQNPNLR	1	1	1	098330R_256590_in		0	3.20822	0	2	1252.64	0.104256	8.06048	0
		Accession	Description	Score	Coverage	# Proteins	# Unique Peptides	# Peptides	# PSMs	# AAs	MW [kDa]	calc. pI
		098330R_256590_in	GO:0005515:Molecular Function:protein binding;GO:0006869:Biological Process:lipid transport;GO:0005319:Molecular Function:lipid transporter activity;GO:0005488:Molecular Function:binding; IPR000225:Armadillo;IPR001747:Lipid transport protein, N-terminal;IPR001846:von Willebrand factor, type D domain;IPR015255:Vitellinogen, open beta-sheet;IPR015819:Lipid transport protein, beta-sheet shell;IPR016…	19.6249	1.19	1	5	5	7	4354	505.219	8.82178
	High	SGEVLTQSQEQK	2	1	1	098330R_256590_in		0	3.15149	0	2	1333.66	-1.54093	8.89826	0
		Accession	Description	Score	Coverage	# Proteins	# Unique Peptides	# Peptides	# PSMs	# AAs	MW [kDa]	calc. pI
		098330R_256590_in	GO:0005515:Molecular Function:protein binding;GO:0006869:Biological Process:lipid transport;GO:0005319:Molecular Function:lipid transporter activity;GO:0005488:Molecular Function:binding; IPR000225:Armadillo;IPR001747:Lipid transport protein, N-terminal;IPR001846:von Willebrand factor, type D domain;IPR015255:Vitellinogen, open beta-sheet;IPR015819:Lipid transport protein, beta-sheet shell;IPR016…	19.6249	1.19	1	5	5	7	4354	505.219	8.82178
	High	TPVAQcPPGSK	2	1	1	098330R_256590_in	C6(Carbamidomethyl)	0	2.84064	0	2	1141.57	2.77051	7.28109	0
		Accession	Description	Score	Coverage	# Proteins	# Unique Peptides	# Peptides	# PSMs	# AAs	MW [kDa]	calc. pI
		098330R_256590_in	GO:0005515:Molecular Function:protein binding;GO:0006869:Biological Process:lipid transport;GO:0005319:Molecular Function:lipid transporter activity;GO:0005488:Molecular Function:binding; IPR000225:Armadillo;IPR001747:Lipid transport protein, N-terminal;IPR001846:von Willebrand factor, type D domain;IPR015255:Vitellinogen, open beta-sheet;IPR015819:Lipid transport protein, beta-sheet shell;IPR016…	19.6249	1.19	1	5	5	7	4354	505.219	8.82178
	High	IPEPLQPEEK	1	1	1	098330R_256590_in		0	2.54521	0	2	1179.63	1.46286	13.9023	0
		Accession	Description	Score	Coverage	# Proteins	# Unique Peptides	# Peptides	# PSMs	# AAs	MW [kDa]	calc. pI
		098330R_256590_in	GO:0005515:Molecular Function:protein binding;GO:0006869:Biological Process:lipid transport;GO:0005319:Molecular Function:lipid transporter activity;GO:0005488:Molecular Function:binding; IPR000225:Armadillo;IPR001747:Lipid transport protein, N-terminal;IPR001846:von Willebrand factor, type D domain;IPR015255:Vitellinogen, open beta-sheet;IPR015819:Lipid transport protein, beta-sheet shell;IPR016…	19.6249	1.19	1	5	5	7	4354	505.219	8.82178
	High	ASLDQPQR	1	1	1	098330R_256590_in		0	2.45816	0	2	914.469	-0.421853	7.2706	0
		Accession	Description	Score	Coverage	# Proteins	# Unique Peptides	# Peptides	# PSMs	# AAs	MW [kDa]	calc. pI
		098330R_256590_in	GO:0005515:Molecular Function:protein binding;GO:0006869:Biological Process:lipid transport;GO:0005319:Molecular Function:lipid transporter activity;GO:0005488:Molecular Function:binding; IPR000225:Armadillo;IPR001747:Lipid transport protein, N-terminal;IPR001846:von Willebrand factor, type D domain;IPR015255:Vitellinogen, open beta-sheet;IPR015819:Lipid transport protein, beta-sheet shell;IPR016…	19.6249	1.19	1	5	5	7	4354	505.219	8.82178
127750F_123990_in	GO:0005975:Biological Process:carbohydrate metabolic process;GO:0004553:Molecular Function:hydrolase activity, hydrolyzing O-glycosyl compounds; IPR001360:Glycoside hydrolase, family 1;IPR017853:Glycoside hydrolase, superfamily;IPR018120:Glycoside hydrolase, family 1, active site;	19.3889	4.02	4	1	2	6	1019	115.797	5.37646
	A2	Sequence	# PSMs	# Proteins	# Protein Groups	Protein Group Accessions	Modifications	ΔCn	XCorr	Probability	Charge	MH+ [Da]	ΔM [ppm]	RT [min]	# Missed Cleavages
	High	GDTGDVAcDSYNK	5	6	2	127720F_123950_in;127750F_123990_in	C8(Carbamidomethyl)	0	3.82936	0	2	1401.56	-2.17161	9.25477	0
		Accession	Description	Score	Coverage	# Proteins	# Unique Peptides	# Peptides	# PSMs	# AAs	MW [kDa]	calc. pI
		127720F_123950_in	GO:0005975:Biological Process:carbohydrate metabolic process;GO:0004553:Molecular Function:hydrolase activity, hydrolyzing O-glycosyl compounds; IPR001360:Glycoside hydrolase, family 1;IPR017853:Glycoside hydrolase, superfamily;IPR018120:Glycoside hydrolase, family 1, active site;	48.5414	10.91	5	7	8	15	981	111.809	4.98291
		127750F_123990_in	GO:0005975:Biological Process:carbohydrate metabolic process;GO:0004553:Molecular Function:hydrolase activity, hydrolyzing O-glycosyl compounds; IPR001360:Glycoside hydrolase, family 1;IPR017853:Glycoside hydrolase, superfamily;IPR018120:Glycoside hydrolase, family 1, active site;	19.3889	4.02	4	1	2	6	1019	115.797	5.37646
	High	SDGDVTPPIIEDTDR	1	1	1	127750F_123990_in		0	2.74364	0	2	1629.76	-0.761154	16.1451	0
		Accession	Description	Score	Coverage	# Proteins	# Unique Peptides	# Peptides	# PSMs	# AAs	MW [kDa]	calc. pI
		127750F_123990_in	GO:0005975:Biological Process:carbohydrate metabolic process;GO:0004553:Molecular Function:hydrolase activity, hydrolyzing O-glycosyl compounds; IPR001360:Glycoside hydrolase, family 1;IPR017853:Glycoside hydrolase, superfamily;IPR018120:Glycoside hydrolase, family 1, active site;	19.3889	4.02	4	1	2	6	1019	115.797	5.37646
013000R_264390_eq	GO:0005515:Molecular Function:protein binding;GO:0005509:Molecular Function:calcium ion binding; IPR001452:Src homology-3 domain;IPR002017:Spectrin repeat;IPR002048:Calcium-binding EF-hand;IPR013315:Spectrin alpha chain, SH3 domain;IPR014837:EF-hand, Ca insensitive;IPR018159:Spectrin/alpha-actinin;IPR018247:EF-Hand 1, calcium-binding site;IPR018248:EF-hand;IPR018249:EF-HAND 2;	19.3172	1.87	1	4	4	6	2465	282.096	5.021
	A2	Sequence	# PSMs	# Proteins	# Protein Groups	Protein Group Accessions	Modifications	ΔCn	XCorr	Probability	Charge	MH+ [Da]	ΔM [ppm]	RT [min]	# Missed Cleavages
	High	ENVSGQAVNSVAAR	2	1	1	013000R_264390_eq		0	4.18868	0	2	1401.71	-1.63597	11.746	0
		Accession	Description	Score	Coverage	# Proteins	# Unique Peptides	# Peptides	# PSMs	# AAs	MW [kDa]	calc. pI
		013000R_264390_eq	GO:0005515:Molecular Function:protein binding;GO:0005509:Molecular Function:calcium ion binding; IPR001452:Src homology-3 domain;IPR002017:Spectrin repeat;IPR002048:Calcium-binding EF-hand;IPR013315:Spectrin alpha chain, SH3 domain;IPR014837:EF-hand, Ca insensitive;IPR018159:Spectrin/alpha-actinin;IPR018247:EF-Hand 1, calcium-binding site;IPR018248:EF-hand;IPR018249:EF-HAND 2;	19.3172	1.87	1	4	4	6	2465	282.096	5.021
	High	EAQQQQQFNR	2	1	1	013000R_264390_eq		0	2.99089	0	2	1276.6	-0.174344	7.66466	0
		Accession	Description	Score	Coverage	# Proteins	# Unique Peptides	# Peptides	# PSMs	# AAs	MW [kDa]	calc. pI
		013000R_264390_eq	GO:0005515:Molecular Function:protein binding;GO:0005509:Molecular Function:calcium ion binding; IPR001452:Src homology-3 domain;IPR002017:Spectrin repeat;IPR002048:Calcium-binding EF-hand;IPR013315:Spectrin alpha chain, SH3 domain;IPR014837:EF-hand, Ca insensitive;IPR018159:Spectrin/alpha-actinin;IPR018247:EF-Hand 1, calcium-binding site;IPR018248:EF-hand;IPR018249:EF-HAND 2;	19.3172	1.87	1	4	4	6	2465	282.096	5.021
	High	DVTGAEALLER	1	1	1	013000R_264390_eq		0	2.96663	0	2	1173.61	-0.252152	18.4374	0
		Accession	Description	Score	Coverage	# Proteins	# Unique Peptides	# Peptides	# PSMs	# AAs	MW [kDa]	calc. pI
		013000R_264390_eq	GO:0005515:Molecular Function:protein binding;GO:0005509:Molecular Function:calcium ion binding; IPR001452:Src homology-3 domain;IPR002017:Spectrin repeat;IPR002048:Calcium-binding EF-hand;IPR013315:Spectrin alpha chain, SH3 domain;IPR014837:EF-hand, Ca insensitive;IPR018159:Spectrin/alpha-actinin;IPR018247:EF-Hand 1, calcium-binding site;IPR018248:EF-hand;IPR018249:EF-HAND 2;	19.3172	1.87	1	4	4	6	2465	282.096	5.021
	High	ADVVESWIADK	1	1	1	013000R_264390_eq		0	2.57788	0	2	1232.61	-1.81591	21.1334	0
		Accession	Description	Score	Coverage	# Proteins	# Unique Peptides	# Peptides	# PSMs	# AAs	MW [kDa]	calc. pI
		013000R_264390_eq	GO:0005515:Molecular Function:protein binding;GO:0005509:Molecular Function:calcium ion binding; IPR001452:Src homology-3 domain;IPR002017:Spectrin repeat;IPR002048:Calcium-binding EF-hand;IPR013315:Spectrin alpha chain, SH3 domain;IPR014837:EF-hand, Ca insensitive;IPR018159:Spectrin/alpha-actinin;IPR018247:EF-Hand 1, calcium-binding site;IPR018248:EF-hand;IPR018249:EF-HAND 2;	19.3172	1.87	1	4	4	6	2465	282.096	5.021
132050F_115890_in	GO:0005874:Cellular Component:microtubule;GO:0007017:Biological Process:microtubule-based process;GO:0005525:Molecular Function:GTP binding;GO:0007018:Biological Process:microtubule-based movement;GO:0005198:Molecular Function:structural molecule activity;GO:0043234:Cellular Component:protein complex;GO:0051258:Biological Process:protein polymerization;GO:0006184:Biological Process:GTP catabolic …	19.2881	14.75	9	1	5	7	400	44.7119	4.98291
	A2	Sequence	# PSMs	# Proteins	# Protein Groups	Protein Group Accessions	Modifications	ΔCn	XCorr	Probability	Charge	MH+ [Da]	ΔM [ppm]	RT [min]	# Missed Cleavages
	High	TIQFVDWcPTGFK	1	10	2	132050F_115890_in;059330R_180900_eq	C8(Carbamidomethyl)	0	3.54174	0	2	1598.77	-0.296521	25.1108	0
		Accession	Description	Score	Coverage	# Proteins	# Unique Peptides	# Peptides	# PSMs	# AAs	MW [kDa]	calc. pI
		059330R_180900_eq	GO:0005874:Cellular Component:microtubule;GO:0007017:Biological Process:microtubule-based process;GO:0005525:Molecular Function:GTP binding;GO:0007018:Biological Process:microtubule-based movement;GO:0005198:Molecular Function:structural molecule activity;GO:0043234:Cellular Component:protein complex;GO:0051258:Biological Process:protein polymerization;GO:0006184:Biological Process:GTP catabolic …	20.0542	12.72	6	1	5	7	464	51.4223	5.08447
		132050F_115890_in	GO:0005874:Cellular Component:microtubule;GO:0007017:Biological Process:microtubule-based process;GO:0005525:Molecular Function:GTP binding;GO:0007018:Biological Process:microtubule-based movement;GO:0005198:Molecular Function:structural molecule activity;GO:0043234:Cellular Component:protein complex;GO:0051258:Biological Process:protein polymerization;GO:0006184:Biological Process:GTP catabolic …	19.2881	14.75	9	1	5	7	400	44.7119	4.98291
	High	AVFVDLEPTVVDEVR	1	4	1	132050F_115890_in		0	2.80423	0	2	1687.9	3.08789	24.4978	0
		Accession	Description	Score	Coverage	# Proteins	# Unique Peptides	# Peptides	# PSMs	# AAs	MW [kDa]	calc. pI
		132050F_115890_in	GO:0005874:Cellular Component:microtubule;GO:0007017:Biological Process:microtubule-based process;GO:0005525:Molecular Function:GTP binding;GO:0007018:Biological Process:microtubule-based movement;GO:0005198:Molecular Function:structural molecule activity;GO:0043234:Cellular Component:protein complex;GO:0051258:Biological Process:protein polymerization;GO:0006184:Biological Process:GTP catabolic …	19.2881	14.75	9	1	5	7	400	44.7119	4.98291
	High	EIVDLVLDR	2	5	2	132050F_115890_in;059330R_180900_eq		0	2.67576	0	2	1071.61	0.937891	21.8092	0
		Accession	Description	Score	Coverage	# Proteins	# Unique Peptides	# Peptides	# PSMs	# AAs	MW [kDa]	calc. pI
		059330R_180900_eq	GO:0005874:Cellular Component:microtubule;GO:0007017:Biological Process:microtubule-based process;GO:0005525:Molecular Function:GTP binding;GO:0007018:Biological Process:microtubule-based movement;GO:0005198:Molecular Function:structural molecule activity;GO:0043234:Cellular Component:protein complex;GO:0051258:Biological Process:protein polymerization;GO:0006184:Biological Process:GTP catabolic …	20.0542	12.72	6	1	5	7	464	51.4223	5.08447
		132050F_115890_in	GO:0005874:Cellular Component:microtubule;GO:0007017:Biological Process:microtubule-based process;GO:0005525:Molecular Function:GTP binding;GO:0007018:Biological Process:microtubule-based movement;GO:0005198:Molecular Function:structural molecule activity;GO:0043234:Cellular Component:protein complex;GO:0051258:Biological Process:protein polymerization;GO:0006184:Biological Process:GTP catabolic …	19.2881	14.75	9	1	5	7	400	44.7119	4.98291
	High	DVNAAIATIK	1	8	2	132050F_115890_in;059330R_180900_eq		0	2.62238	0	2	1015.58	-0.898167	15.1418	0
		Accession	Description	Score	Coverage	# Proteins	# Unique Peptides	# Peptides	# PSMs	# AAs	MW [kDa]	calc. pI
		059330R_180900_eq	GO:0005874:Cellular Component:microtubule;GO:0007017:Biological Process:microtubule-based process;GO:0005525:Molecular Function:GTP binding;GO:0007018:Biological Process:microtubule-based movement;GO:0005198:Molecular Function:structural molecule activity;GO:0043234:Cellular Component:protein complex;GO:0051258:Biological Process:protein polymerization;GO:0006184:Biological Process:GTP catabolic …	20.0542	12.72	6	1	5	7	464	51.4223	5.08447
		132050F_115890_in	GO:0005874:Cellular Component:microtubule;GO:0007017:Biological Process:microtubule-based process;GO:0005525:Molecular Function:GTP binding;GO:0007018:Biological Process:microtubule-based movement;GO:0005198:Molecular Function:structural molecule activity;GO:0043234:Cellular Component:protein complex;GO:0051258:Biological Process:protein polymerization;GO:0006184:Biological Process:GTP catabolic …	19.2881	14.75	9	1	5	7	400	44.7119	4.98291
	High	QLFHPEQLITGK	2	5	2	132050F_115890_in;059330R_180900_eq		0	2.58417	0	2	1410.77	-0.0410555	28.7751	0
		Accession	Description	Score	Coverage	# Proteins	# Unique Peptides	# Peptides	# PSMs	# AAs	MW [kDa]	calc. pI
		059330R_180900_eq	GO:0005874:Cellular Component:microtubule;GO:0007017:Biological Process:microtubule-based process;GO:0005525:Molecular Function:GTP binding;GO:0007018:Biological Process:microtubule-based movement;GO:0005198:Molecular Function:structural molecule activity;GO:0043234:Cellular Component:protein complex;GO:0051258:Biological Process:protein polymerization;GO:0006184:Biological Process:GTP catabolic …	20.0542	12.72	6	1	5	7	464	51.4223	5.08447
		132050F_115890_in	GO:0005874:Cellular Component:microtubule;GO:0007017:Biological Process:microtubule-based process;GO:0005525:Molecular Function:GTP binding;GO:0007018:Biological Process:microtubule-based movement;GO:0005198:Molecular Function:structural molecule activity;GO:0043234:Cellular Component:protein complex;GO:0051258:Biological Process:protein polymerization;GO:0006184:Biological Process:GTP catabolic …	19.2881	14.75	9	1	5	7	400	44.7119	4.98291
191990R_266920_eq	GO:0016459:Cellular Component:myosin complex;GO:0003774:Molecular Function:motor activity; IPR002928:Myosin tail;	19.0486	5.08	1	1	2	5	590	68.9898	5.21143
	A2	Sequence	# PSMs	# Proteins	# Protein Groups	Protein Group Accessions	Modifications	ΔCn	XCorr	Probability	Charge	MH+ [Da]	ΔM [ppm]	RT [min]	# Missed Cleavages
	High	LQGEVDDANAQLDQQR	3	2	2	191990R_266920_eq;331940R		0	4.21852	0	2	1799.85	0.296297	13.0022	0
		Accession	Description	Score	Coverage	# Proteins	# Unique Peptides	# Peptides	# PSMs	# AAs	MW [kDa]	calc. pI
		331940R	GO:0016459:Cellular Component:myosin complex;GO:0003774:Molecular Function:motor activity; IPR002928:Myosin tail;IPR009053:Prefoldin;	20.1585	10.91	2	1	3	6	394	45.589	4.81787
		191990R_266920_eq	GO:0016459:Cellular Component:myosin complex;GO:0003774:Molecular Function:motor activity; IPR002928:Myosin tail;	19.0486	5.08	1	1	2	5	590	68.9898	5.21143
	High	DELAEEVNSNSASK	2	1	1	191990R_266920_eq		0	3.69771	0	2	1492.68	0.0508014	12.3201	0
		Accession	Description	Score	Coverage	# Proteins	# Unique Peptides	# Peptides	# PSMs	# AAs	MW [kDa]	calc. pI
		191990R_266920_eq	GO:0016459:Cellular Component:myosin complex;GO:0003774:Molecular Function:motor activity; IPR002928:Myosin tail;	19.0486	5.08	1	1	2	5	590	68.9898	5.21143
193640F_111370_eq	IPR002687:Pre-mRNA processing ribonucleoprotein, snoRNA-binding domain;IPR012976:NOSIC;	18.5484	10.96	1	5	5	6	575	64.9099	9.29053
	A2	Sequence	# PSMs	# Proteins	# Protein Groups	Protein Group Accessions	Modifications	ΔCn	XCorr	Probability	Charge	MH+ [Da]	ΔM [ppm]	RT [min]	# Missed Cleavages
	High	LEELEEITMDSAK	1	1	1	193640F_111370_eq		0	3.56154	0	2	1507.72	1.91048	19.7504	0
		Accession	Description	Score	Coverage	# Proteins	# Unique Peptides	# Peptides	# PSMs	# AAs	MW [kDa]	calc. pI
		193640F_111370_eq	IPR002687:Pre-mRNA processing ribonucleoprotein, snoRNA-binding domain;IPR012976:NOSIC;	18.5484	10.96	1	5	5	6	575	64.9099	9.29053
	High	YPASTVQILGAEK	2	1	1	193640F_111370_eq		0	3.40008	0	2	1376.74	-0.139759	17.6277	0
		Accession	Description	Score	Coverage	# Proteins	# Unique Peptides	# Peptides	# PSMs	# AAs	MW [kDa]	calc. pI
		193640F_111370_eq	IPR002687:Pre-mRNA processing ribonucleoprotein, snoRNA-binding domain;IPR012976:NOSIC;	18.5484	10.96	1	5	5	6	575	64.9099	9.29053
	High	ETAEPEQEEEPAQAPK	1	1	1	193640F_111370_eq		0	3.28915	0	2	1782.8	-1.31063	9.89654	0
		Accession	Description	Score	Coverage	# Proteins	# Unique Peptides	# Peptides	# PSMs	# AAs	MW [kDa]	calc. pI
		193640F_111370_eq	IPR002687:Pre-mRNA processing ribonucleoprotein, snoRNA-binding domain;IPR012976:NOSIC;	18.5484	10.96	1	5	5	6	575	64.9099	9.29053
	High	LSFYETGTAPR	1	1	1	193640F_111370_eq		0	2.59041	0	2	1241.62	0.602108	16.9816	0
		Accession	Description	Score	Coverage	# Proteins	# Unique Peptides	# Peptides	# PSMs	# AAs	MW [kDa]	calc. pI
		193640F_111370_eq	IPR002687:Pre-mRNA processing ribonucleoprotein, snoRNA-binding domain;IPR012976:NOSIC;	18.5484	10.96	1	5	5	6	575	64.9099	9.29053
	High	IVNDNYMYAR	1	1	1	193640F_111370_eq		0	2.44446	0	2	1258.59	-0.657258	15.5505	0
		Accession	Description	Score	Coverage	# Proteins	# Unique Peptides	# Peptides	# PSMs	# AAs	MW [kDa]	calc. pI
		193640F_111370_eq	IPR002687:Pre-mRNA processing ribonucleoprotein, snoRNA-binding domain;IPR012976:NOSIC;	18.5484	10.96	1	5	5	6	575	64.9099	9.29053
108350R_216860_in	GO:0005515:Molecular Function:protein binding;GO:0046872:Molecular Function:metal ion binding;GO:0055114:Biological Process:oxidation-reduction process;GO:0016702:Molecular Function:oxidoreductase activity, acting on single donors with incorporation of molecular oxygen, incorporation of two atoms of oxygen; IPR000008:C2 calcium-dependent membrane targeting;IPR000907:Lipoxygenase;IPR008973:C2 calc…	18.1955	3.79	1	4	4	5	1318	149.335	6.7417
	A2	Sequence	# PSMs	# Proteins	# Protein Groups	Protein Group Accessions	Modifications	ΔCn	XCorr	Probability	Charge	MH+ [Da]	ΔM [ppm]	RT [min]	# Missed Cleavages
	High	VQQAEVVQGTSTAK	1	1	1	108350R_216860_in		0	4.93874	0	2	1445.76	-1.22653	9.22849	0
		Accession	Description	Score	Coverage	# Proteins	# Unique Peptides	# Peptides	# PSMs	# AAs	MW [kDa]	calc. pI
		108350R_216860_in	GO:0005515:Molecular Function:protein binding;GO:0046872:Molecular Function:metal ion binding;GO:0055114:Biological Process:oxidation-reduction process;GO:0016702:Molecular Function:oxidoreductase activity, acting on single donors with incorporation of molecular oxygen, incorporation of two atoms of oxygen; IPR000008:C2 calcium-dependent membrane targeting;IPR000907:Lipoxygenase;IPR008973:C2 calc…	18.1955	3.79	1	4	4	5	1318	149.335	6.7417
	High	LIEEWQNDEEFcR	2	1	1	108350R_216860_in	C12(Carbamidomethyl)	0	3.81175	0	2	1767.76	-2.36224	19.9401	0
		Accession	Description	Score	Coverage	# Proteins	# Unique Peptides	# Peptides	# PSMs	# AAs	MW [kDa]	calc. pI
		108350R_216860_in	GO:0005515:Molecular Function:protein binding;GO:0046872:Molecular Function:metal ion binding;GO:0055114:Biological Process:oxidation-reduction process;GO:0016702:Molecular Function:oxidoreductase activity, acting on single donors with incorporation of molecular oxygen, incorporation of two atoms of oxygen; IPR000008:C2 calcium-dependent membrane targeting;IPR000907:Lipoxygenase;IPR008973:C2 calc…	18.1955	3.79	1	4	4	5	1318	149.335	6.7417
	High	TTLELLAENR	1	1	1	108350R_216860_in		0	2.96422	0	2	1159.63	-0.0171038	19.149	0
		Accession	Description	Score	Coverage	# Proteins	# Unique Peptides	# Peptides	# PSMs	# AAs	MW [kDa]	calc. pI
		108350R_216860_in	GO:0005515:Molecular Function:protein binding;GO:0046872:Molecular Function:metal ion binding;GO:0055114:Biological Process:oxidation-reduction process;GO:0016702:Molecular Function:oxidoreductase activity, acting on single donors with incorporation of molecular oxygen, incorporation of two atoms of oxygen; IPR000008:C2 calcium-dependent membrane targeting;IPR000907:Lipoxygenase;IPR008973:C2 calc…	18.1955	3.79	1	4	4	5	1318	149.335	6.7417
	High	IcNSTQNPIWDQR	1	1	1	108350R_216860_in	C2(Carbamidomethyl)	0	2.7608	0	2	1631.76	1.59782	17.0951	0
		Accession	Description	Score	Coverage	# Proteins	# Unique Peptides	# Peptides	# PSMs	# AAs	MW [kDa]	calc. pI
		108350R_216860_in	GO:0005515:Molecular Function:protein binding;GO:0046872:Molecular Function:metal ion binding;GO:0055114:Biological Process:oxidation-reduction process;GO:0016702:Molecular Function:oxidoreductase activity, acting on single donors with incorporation of molecular oxygen, incorporation of two atoms of oxygen; IPR000008:C2 calcium-dependent membrane targeting;IPR000907:Lipoxygenase;IPR008973:C2 calc…	18.1955	3.79	1	4	4	5	1318	149.335	6.7417
302930F_124610_eq	IPR004977:Ribosomal protein S25;	17.8913	9.65	1	1	1	6	114	12.6221	10.2134
	A2	Sequence	# PSMs	# Proteins	# Protein Groups	Protein Group Accessions	Modifications	ΔCn	XCorr	Probability	Charge	MH+ [Da]	ΔM [ppm]	RT [min]	# Missed Cleavages
	High	DKLNNLVLFDK	6	1	1	302930F_124610_eq		0	3.37399	0	2	1318.74	-0.533737	30.8714	1
		Accession	Description	Score	Coverage	# Proteins	# Unique Peptides	# Peptides	# PSMs	# AAs	MW [kDa]	calc. pI
		302930F_124610_eq	IPR004977:Ribosomal protein S25;	17.8913	9.65	1	1	1	6	114	12.6221	10.2134
316920R	GO:0006508:Biological Process:proteolysis;GO:0004252:Molecular Function:serine-type endopeptidase activity;GO:0005515:Molecular Function:protein binding;GO:0003824:Molecular Function:catalytic activity; IPR001254:Peptidase S1/S6, chymotrypsin/Hap;IPR002172:Low-density lipoprotein (LDL) receptor class A repeat;IPR009003:Peptidase cysteine/serine, trypsin-like;IPR018114:Peptidase S1/S6, chymotrypsi…	17.796	5.83	2	1	1	5	240	25.5285	4.43701
	A2	Sequence	# PSMs	# Proteins	# Protein Groups	Protein Group Accessions	Modifications	ΔCn	XCorr	Probability	Charge	MH+ [Da]	ΔM [ppm]	RT [min]	# Missed Cleavages
	High	TTTDSTQQDFNVVR	5	2	1	316920R		0	3.85505	0	2	1611.76	1.10538	14.2598	0
		Accession	Description	Score	Coverage	# Proteins	# Unique Peptides	# Peptides	# PSMs	# AAs	MW [kDa]	calc. pI
		316920R	GO:0006508:Biological Process:proteolysis;GO:0004252:Molecular Function:serine-type endopeptidase activity;GO:0005515:Molecular Function:protein binding;GO:0003824:Molecular Function:catalytic activity; IPR001254:Peptidase S1/S6, chymotrypsin/Hap;IPR002172:Low-density lipoprotein (LDL) receptor class A repeat;IPR009003:Peptidase cysteine/serine, trypsin-like;IPR018114:Peptidase S1/S6, chymotrypsi…	17.796	5.83	2	1	1	5	240	25.5285	4.43701
111490F_063050_eq	GO:0005515:Molecular Function:protein binding; IPR000449:Ubiquitin-associated/translation elongation factor EF1B, N-terminal;IPR002715:Nascent polypeptide-associated complex NAC;IPR016641:Nascent polypeptide-associated complex, alpha subunit;	17.4081	13.94	1	2	2	5	208	22.7944	4.67822
	A2	Sequence	# PSMs	# Proteins	# Protein Groups	Protein Group Accessions	Modifications	ΔCn	XCorr	Probability	Charge	MH+ [Da]	ΔM [ppm]	RT [min]	# Missed Cleavages
	High	IEDLSQQAQMAAAEK	2	1	1	111490F_063050_eq		0	3.81133	0	2	1632.79	0.144147	15.1552	0
		Accession	Description	Score	Coverage	# Proteins	# Unique Peptides	# Peptides	# PSMs	# AAs	MW [kDa]	calc. pI
		111490F_063050_eq	GO:0005515:Molecular Function:protein binding; IPR000449:Ubiquitin-associated/translation elongation factor EF1B, N-terminal;IPR002715:Nascent polypeptide-associated complex NAC;IPR016641:Nascent polypeptide-associated complex, alpha subunit;	17.4081	13.94	1	2	2	5	208	22.7944	4.67822
	High	IEDLSQQAQmAAAEK	2	1	1	111490F_063050_eq	M10(Oxidation)	0	3.48899	0	2	1648.78	-2.32591	14.757	0
		Accession	Description	Score	Coverage	# Proteins	# Unique Peptides	# Peptides	# PSMs	# AAs	MW [kDa]	calc. pI
		111490F_063050_eq	GO:0005515:Molecular Function:protein binding; IPR000449:Ubiquitin-associated/translation elongation factor EF1B, N-terminal;IPR002715:Nascent polypeptide-associated complex NAC;IPR016641:Nascent polypeptide-associated complex, alpha subunit;	17.4081	13.94	1	2	2	5	208	22.7944	4.67822
	High	SPASDTYIVFGEAK	1	1	1	111490F_063050_eq		0	2.92752	0	2	1484.72	-5.80855	20.6644	0
		Accession	Description	Score	Coverage	# Proteins	# Unique Peptides	# Peptides	# PSMs	# AAs	MW [kDa]	calc. pI
		111490F_063050_eq	GO:0005515:Molecular Function:protein binding; IPR000449:Ubiquitin-associated/translation elongation factor EF1B, N-terminal;IPR002715:Nascent polypeptide-associated complex NAC;IPR016641:Nascent polypeptide-associated complex, alpha subunit;	17.4081	13.94	1	2	2	5	208	22.7944	4.67822
181760F_161780_eq	GO:0015031:Biological Process:protein transport; IPR005024:Snf7;	16.9982	11.98	1	2	2	5	217	24.0703	4.71631
	A2	Sequence	# PSMs	# Proteins	# Protein Groups	Protein Group Accessions	Modifications	ΔCn	XCorr	Probability	Charge	MH+ [Da]	ΔM [ppm]	RT [min]	# Missed Cleavages
	High	EALENANTNTEVLK	4	1	1	181760F_161780_eq		0	3.58849	0	2	1545.77	-0.790354	13.5006	0
		Accession	Description	Score	Coverage	# Proteins	# Unique Peptides	# Peptides	# PSMs	# AAs	MW [kDa]	calc. pI
		181760F_161780_eq	GO:0015031:Biological Process:protein transport; IPR005024:Snf7;	16.9982	11.98	1	2	2	5	217	24.0703	4.71631
	High	QAQPTPGEAIQK	1	1	1	181760F_161780_eq		0	3.02778	0	2	1267.66	0.35268	9.84108	0
		Accession	Description	Score	Coverage	# Proteins	# Unique Peptides	# Peptides	# PSMs	# AAs	MW [kDa]	calc. pI
		181760F_161780_eq	GO:0015031:Biological Process:protein transport; IPR005024:Snf7;	16.9982	11.98	1	2	2	5	217	24.0703	4.71631
173380F_042030_eq	GO:0005622:Cellular Component:intracellular;GO:0006396:Biological Process:RNA processing;GO:0005634:Cellular Component:nucleus;GO:0006397:Biological Process:mRNA processing; IPR003107:RNA-processing protein, HAT helix;IPR008847:Suppressor of forked;	16.8225	5.83	1	3	3	5	669	75.9679	5.66846
	A2	Sequence	# PSMs	# Proteins	# Protein Groups	Protein Group Accessions	Modifications	ΔCn	XCorr	Probability	Charge	MH+ [Da]	ΔM [ppm]	RT [min]	# Missed Cleavages
	High	VEFLEDFGSNVER	2	1	1	173380F_042030_eq		0	3.86784	0	2	1540.73	-0.752327	22.4801	0
		Accession	Description	Score	Coverage	# Proteins	# Unique Peptides	# Peptides	# PSMs	# AAs	MW [kDa]	calc. pI
		173380F_042030_eq	GO:0005622:Cellular Component:intracellular;GO:0006396:Biological Process:RNA processing;GO:0005634:Cellular Component:nucleus;GO:0006397:Biological Process:mRNA processing; IPR003107:RNA-processing protein, HAT helix;IPR008847:Suppressor of forked;	16.8225	5.83	1	3	3	5	669	75.9679	5.66846
	High	DILPLDEFLQLR	1	1	1	173380F_042030_eq		0	3.18149	0	2	1471.82	0.675777	30.6051	0
		Accession	Description	Score	Coverage	# Proteins	# Unique Peptides	# Peptides	# PSMs	# AAs	MW [kDa]	calc. pI
		173380F_042030_eq	GO:0005622:Cellular Component:intracellular;GO:0006396:Biological Process:RNA processing;GO:0005634:Cellular Component:nucleus;GO:0006397:Biological Process:mRNA processing; IPR003107:RNA-processing protein, HAT helix;IPR008847:Suppressor of forked;	16.8225	5.83	1	3	3	5	669	75.9679	5.66846
	High	APEGTGDDLVPAEK	2	1	1	173380F_042030_eq		0	3.17839	0	2	1398.67	-0.749029	12.5062	0
		Accession	Description	Score	Coverage	# Proteins	# Unique Peptides	# Peptides	# PSMs	# AAs	MW [kDa]	calc. pI
		173380F_042030_eq	GO:0005622:Cellular Component:intracellular;GO:0006396:Biological Process:RNA processing;GO:0005634:Cellular Component:nucleus;GO:0006397:Biological Process:mRNA processing; IPR003107:RNA-processing protein, HAT helix;IPR008847:Suppressor of forked;	16.8225	5.83	1	3	3	5	669	75.9679	5.66846
094280R_170580_eq	GO:0006556:Biological Process:S-adenosylmethionine biosynthetic process;GO:0004478:Molecular Function:methionine adenosyltransferase activity; IPR002133:S-adenosylmethionine synthetase;IPR022628:S-adenosylmethionine synthetase, N-terminal;IPR022629:S-adenosylmethionine synthetase, central domain;IPR022630:S-adenosylmethionine synthetase, C-terminal;IPR022631:S-adenosylmethionine synthetase, conse…	16.5266	10.24	3	3	3	5	381	42.1253	8.25049
	A2	Sequence	# PSMs	# Proteins	# Protein Groups	Protein Group Accessions	Modifications	ΔCn	XCorr	Probability	Charge	MH+ [Da]	ΔM [ppm]	RT [min]	# Missed Cleavages
	High	LcDQISDAILDAHLK	1	3	1	094280R_170580_eq	C2(Carbamidomethyl)	0	3.65793	0	3	1711.87	1.15089	27.6578	0
		Accession	Description	Score	Coverage	# Proteins	# Unique Peptides	# Peptides	# PSMs	# AAs	MW [kDa]	calc. pI
		094280R_170580_eq	GO:0006556:Biological Process:S-adenosylmethionine biosynthetic process;GO:0004478:Molecular Function:methionine adenosyltransferase activity; IPR002133:S-adenosylmethionine synthetase;IPR022628:S-adenosylmethionine synthetase, N-terminal;IPR022629:S-adenosylmethionine synthetase, central domain;IPR022630:S-adenosylmethionine synthetase, C-terminal;IPR022631:S-adenosylmethionine synthetase, conse…	16.5266	10.24	3	3	3	5	381	42.1253	8.25049
	High	MDDPDFTWEQPK	3	2	1	094280R_170580_eq		0	3.61245	0	2	1508.64	-0.662715	19.618	0
		Accession	Description	Score	Coverage	# Proteins	# Unique Peptides	# Peptides	# PSMs	# AAs	MW [kDa]	calc. pI
		094280R_170580_eq	GO:0006556:Biological Process:S-adenosylmethionine biosynthetic process;GO:0004478:Molecular Function:methionine adenosyltransferase activity; IPR002133:S-adenosylmethionine synthetase;IPR022628:S-adenosylmethionine synthetase, N-terminal;IPR022629:S-adenosylmethionine synthetase, central domain;IPR022630:S-adenosylmethionine synthetase, C-terminal;IPR022631:S-adenosylmethionine synthetase, conse…	16.5266	10.24	3	3	3	5	381	42.1253	8.25049
	High	GGPQADAGLTGR	1	2	1	094280R_170580_eq		0	2.47365	0	2	1099.55	-3.00791	10.2001	0
		Accession	Description	Score	Coverage	# Proteins	# Unique Peptides	# Peptides	# PSMs	# AAs	MW [kDa]	calc. pI
		094280R_170580_eq	GO:0006556:Biological Process:S-adenosylmethionine biosynthetic process;GO:0004478:Molecular Function:methionine adenosyltransferase activity; IPR002133:S-adenosylmethionine synthetase;IPR022628:S-adenosylmethionine synthetase, N-terminal;IPR022629:S-adenosylmethionine synthetase, central domain;IPR022630:S-adenosylmethionine synthetase, C-terminal;IPR022631:S-adenosylmethionine synthetase, conse…	16.5266	10.24	3	3	3	5	381	42.1253	8.25049
268230F_045240_eq	GO:0008152:Biological Process:metabolic process;GO:0055114:Biological Process:oxidation-reduction process;GO:0016491:Molecular Function:oxidoreductase activity; IPR011408:Aldehyde dehydrogenase;IPR015590:Aldehyde dehydrogenase domain;IPR016160:Aldehyde dehydrogenase, conserved site;IPR016161:Aldehyde/histidinol dehydrogenase;	16.3608	5.4	1	3	3	5	834	91.6331	6.66846
	A2	Sequence	# PSMs	# Proteins	# Protein Groups	Protein Group Accessions	Modifications	ΔCn	XCorr	Probability	Charge	MH+ [Da]	ΔM [ppm]	RT [min]	# Missed Cleavages
	High	EEIFGPVLVALPFR	2	1	1	268230F_045240_eq		0	4.24494	0	2	1586.89	-0.0571762	30.9514	0
		Accession	Description	Score	Coverage	# Proteins	# Unique Peptides	# Peptides	# PSMs	# AAs	MW [kDa]	calc. pI
		268230F_045240_eq	GO:0008152:Biological Process:metabolic process;GO:0055114:Biological Process:oxidation-reduction process;GO:0016491:Molecular Function:oxidoreductase activity; IPR011408:Aldehyde dehydrogenase;IPR015590:Aldehyde dehydrogenase domain;IPR016160:Aldehyde dehydrogenase, conserved site;IPR016161:Aldehyde/histidinol dehydrogenase;	16.3608	5.4	1	3	3	5	834	91.6331	6.66846
	High	VGFTGSTEVGQLLR	2	1	1	268230F_045240_eq		0	3.49019	0	2	1463.79	0.0728859	21.9755	0
		Accession	Description	Score	Coverage	# Proteins	# Unique Peptides	# Peptides	# PSMs	# AAs	MW [kDa]	calc. pI
		268230F_045240_eq	GO:0008152:Biological Process:metabolic process;GO:0055114:Biological Process:oxidation-reduction process;GO:0016491:Molecular Function:oxidoreductase activity; IPR011408:Aldehyde dehydrogenase;IPR015590:Aldehyde dehydrogenase domain;IPR016160:Aldehyde dehydrogenase, conserved site;IPR016161:Aldehyde/histidinol dehydrogenase;	16.3608	5.4	1	3	3	5	834	91.6331	6.66846
	High	YGATVPPMPGSGTVGDK	1	1	1	268230F_045240_eq		0	2.47208	0	2	1633.79	2.83235	15.6629	0
		Accession	Description	Score	Coverage	# Proteins	# Unique Peptides	# Peptides	# PSMs	# AAs	MW [kDa]	calc. pI
		268230F_045240_eq	GO:0008152:Biological Process:metabolic process;GO:0055114:Biological Process:oxidation-reduction process;GO:0016491:Molecular Function:oxidoreductase activity; IPR011408:Aldehyde dehydrogenase;IPR015590:Aldehyde dehydrogenase domain;IPR016160:Aldehyde dehydrogenase, conserved site;IPR016161:Aldehyde/histidinol dehydrogenase;	16.3608	5.4	1	3	3	5	834	91.6331	6.66846
006990F_076000_in	GO:0005789:Cellular Component:endoplasmic reticulum membrane;GO:0008250:Cellular Component:oligosaccharyltransferase complex;GO:0018279:Biological Process:protein N-linked glycosylation via asparagine;GO:0004579:Molecular Function:dolichyl-diphosphooligosaccharide-protein glycotransferase activity; IPR008814:Ribophorin II;	16.0836	5.3	1	3	3	6	642	70.0917	6.68311
	A2	Sequence	# PSMs	# Proteins	# Protein Groups	Protein Group Accessions	Modifications	ΔCn	XCorr	Probability	Charge	MH+ [Da]	ΔM [ppm]	RT [min]	# Missed Cleavages
	High	QSSMTVSSAQSK	1	1	1	006990F_076000_in		0	3.20413	0	2	1240.58	-0.338291	7.36307	0
		Accession	Description	Score	Coverage	# Proteins	# Unique Peptides	# Peptides	# PSMs	# AAs	MW [kDa]	calc. pI
		006990F_076000_in	GO:0005789:Cellular Component:endoplasmic reticulum membrane;GO:0008250:Cellular Component:oligosaccharyltransferase complex;GO:0018279:Biological Process:protein N-linked glycosylation via asparagine;GO:0004579:Molecular Function:dolichyl-diphosphooligosaccharide-protein glycotransferase activity; IPR008814:Ribophorin II;	16.0836	5.3	1	3	3	6	642	70.0917	6.68311
	High	APLIMEDQSVK	2	1	1	006990F_076000_in		0	2.7075	0	2	1230.64	-1.07578	15.1063	0
		Accession	Description	Score	Coverage	# Proteins	# Unique Peptides	# Peptides	# PSMs	# AAs	MW [kDa]	calc. pI
		006990F_076000_in	GO:0005789:Cellular Component:endoplasmic reticulum membrane;GO:0008250:Cellular Component:oligosaccharyltransferase complex;GO:0018279:Biological Process:protein N-linked glycosylation via asparagine;GO:0004579:Molecular Function:dolichyl-diphosphooligosaccharide-protein glycotransferase activity; IPR008814:Ribophorin II;	16.0836	5.3	1	3	3	6	642	70.0917	6.68311
	High	DNTLYELDFLK	3	1	1	006990F_076000_in		0	2.6904	0	2	1370.69	0.900931	25.8193	0
		Accession	Description	Score	Coverage	# Proteins	# Unique Peptides	# Peptides	# PSMs	# AAs	MW [kDa]	calc. pI
		006990F_076000_in	GO:0005789:Cellular Component:endoplasmic reticulum membrane;GO:0008250:Cellular Component:oligosaccharyltransferase complex;GO:0018279:Biological Process:protein N-linked glycosylation via asparagine;GO:0004579:Molecular Function:dolichyl-diphosphooligosaccharide-protein glycotransferase activity; IPR008814:Ribophorin II;	16.0836	5.3	1	3	3	6	642	70.0917	6.68311
088410F_146310_eq	GO:0030117:Cellular Component:membrane coat;GO:0006886:Biological Process:intracellular protein transport;GO:0005488:Molecular Function:binding; IPR002553:Clathrin/coatomer adaptor, adaptin-like, N-terminal;IPR016024:Armadillo-type fold;	15.5515	13.16	2	1	1	4	114	12.9108	8.71924
	A2	Sequence	# PSMs	# Proteins	# Protein Groups	Protein Group Accessions	Modifications	ΔCn	XCorr	Probability	Charge	MH+ [Da]	ΔM [ppm]	RT [min]	# Missed Cleavages
	High	LATQENIAQVLAELK	4	2	1	088410F_146310_eq		0	4.1406	0	2	1640.92	-1.36389	26.5409	0
		Accession	Description	Score	Coverage	# Proteins	# Unique Peptides	# Peptides	# PSMs	# AAs	MW [kDa]	calc. pI
		088410F_146310_eq	GO:0030117:Cellular Component:membrane coat;GO:0006886:Biological Process:intracellular protein transport;GO:0005488:Molecular Function:binding; IPR002553:Clathrin/coatomer adaptor, adaptin-like, N-terminal;IPR016024:Armadillo-type fold;	15.5515	13.16	2	1	1	4	114	12.9108	8.71924
018860F_135920_eq	GO:0016020:Cellular Component:membrane;GO:0006820:Biological Process:anion transport;GO:0005452:Molecular Function:inorganic anion exchanger activity;GO:0016021:Cellular Component:integral to membrane;GO:0008509:Molecular Function:anion transmembrane transporter activity;GO:0006810:Biological Process:transport;GO:0005215:Molecular Function:transporter activity; IPR003020:Bicarbonate transporter, …	14.8469	2.45	1	2	2	5	1183	133.144	6.7417
	A2	Sequence	# PSMs	# Proteins	# Protein Groups	Protein Group Accessions	Modifications	ΔCn	XCorr	Probability	Charge	MH+ [Da]	ΔM [ppm]	RT [min]	# Missed Cleavages
	High	LNEQGSESQSSFPR	3	1	1	018860F_135920_eq		0	3.74349	0	2	1565.72	-1.28547	12.2413	0
		Accession	Description	Score	Coverage	# Proteins	# Unique Peptides	# Peptides	# PSMs	# AAs	MW [kDa]	calc. pI
		018860F_135920_eq	GO:0016020:Cellular Component:membrane;GO:0006820:Biological Process:anion transport;GO:0005452:Molecular Function:inorganic anion exchanger activity;GO:0016021:Cellular Component:integral to membrane;GO:0008509:Molecular Function:anion transmembrane transporter activity;GO:0006810:Biological Process:transport;GO:0005215:Molecular Function:transporter activity; IPR003020:Bicarbonate transporter, …	14.8469	2.45	1	2	2	5	1183	133.144	6.7417
	High	TLEGADFLEVMDQTK	2	1	1	018860F_135920_eq		0	2.58657	0	2	1696.81	0.46867	24.5983	0
		Accession	Description	Score	Coverage	# Proteins	# Unique Peptides	# Peptides	# PSMs	# AAs	MW [kDa]	calc. pI
		018860F_135920_eq	GO:0016020:Cellular Component:membrane;GO:0006820:Biological Process:anion transport;GO:0005452:Molecular Function:inorganic anion exchanger activity;GO:0016021:Cellular Component:integral to membrane;GO:0008509:Molecular Function:anion transmembrane transporter activity;GO:0006810:Biological Process:transport;GO:0005215:Molecular Function:transporter activity; IPR003020:Bicarbonate transporter, …	14.8469	2.45	1	2	2	5	1183	133.144	6.7417
167690R_239980_eq	GO:0005515:Molecular Function:protein binding;GO:0016459:Cellular Component:myosin complex;GO:0003774:Molecular Function:motor activity;GO:0005524:Molecular Function:ATP binding; IPR000048:IQ motif, EF-hand binding site;IPR001609:Myosin head, motor domain;IPR002928:Myosin tail;	14.7871	3.24	1	2	3	5	1172	135.359	5.94775
	A2	Sequence	# PSMs	# Proteins	# Protein Groups	Protein Group Accessions	Modifications	ΔCn	XCorr	Probability	Charge	MH+ [Da]	ΔM [ppm]	RT [min]	# Missed Cleavages
	High	NTDQAILPDNTVAQK	2	1	1	167690R_239980_eq		0	3.47873	0	2	1627.83	0.974607	13.6587	0
		Accession	Description	Score	Coverage	# Proteins	# Unique Peptides	# Peptides	# PSMs	# AAs	MW [kDa]	calc. pI
		167690R_239980_eq	GO:0005515:Molecular Function:protein binding;GO:0016459:Cellular Component:myosin complex;GO:0003774:Molecular Function:motor activity;GO:0005524:Molecular Function:ATP binding; IPR000048:IQ motif, EF-hand binding site;IPR001609:Myosin head, motor domain;IPR002928:Myosin tail;	14.7871	3.24	1	2	3	5	1172	135.359	5.94775
	High	IESHLVLDQLR	1	1	1	167690R_239980_eq		0	3.13881	0	3	1322.74	0.399133	26.7377	0
		Accession	Description	Score	Coverage	# Proteins	# Unique Peptides	# Peptides	# PSMs	# AAs	MW [kDa]	calc. pI
		167690R_239980_eq	GO:0005515:Molecular Function:protein binding;GO:0016459:Cellular Component:myosin complex;GO:0003774:Molecular Function:motor activity;GO:0005524:Molecular Function:ATP binding; IPR000048:IQ motif, EF-hand binding site;IPR001609:Myosin head, motor domain;IPR002928:Myosin tail;	14.7871	3.24	1	2	3	5	1172	135.359	5.94775
	High	QNLDELVTQVAK	2	3	2	167690R_239980_eq;331940R		0	2.69962	0	2	1357.73	1.43412	20.6408	0
		Accession	Description	Score	Coverage	# Proteins	# Unique Peptides	# Peptides	# PSMs	# AAs	MW [kDa]	calc. pI
		331940R	GO:0016459:Cellular Component:myosin complex;GO:0003774:Molecular Function:motor activity; IPR002928:Myosin tail;IPR009053:Prefoldin;	20.1585	10.91	2	1	3	6	394	45.589	4.81787
		167690R_239980_eq	GO:0005515:Molecular Function:protein binding;GO:0016459:Cellular Component:myosin complex;GO:0003774:Molecular Function:motor activity;GO:0005524:Molecular Function:ATP binding; IPR000048:IQ motif, EF-hand binding site;IPR001609:Myosin head, motor domain;IPR002928:Myosin tail;	14.7871	3.24	1	2	3	5	1172	135.359	5.94775
086640F_142750_eq	GO:0003676:Molecular Function:nucleic acid binding; IPR000504:RNA recognition motif domain;IPR006535:HnRNP R/Q splicing factor;	14.4162	10.28	2	2	3	5	360	40.3627	8.93896
	A2	Sequence	# PSMs	# Proteins	# Protein Groups	Protein Group Accessions	Modifications	ΔCn	XCorr	Probability	Charge	MH+ [Da]	ΔM [ppm]	RT [min]	# Missed Cleavages
	High	DLYEDELVPVFEK	1	2	1	086640F_142750_eq		0	3.26041	0	2	1595.78	-0.317359	24.7064	0
		Accession	Description	Score	Coverage	# Proteins	# Unique Peptides	# Peptides	# PSMs	# AAs	MW [kDa]	calc. pI
		086640F_142750_eq	GO:0003676:Molecular Function:nucleic acid binding; IPR000504:RNA recognition motif domain;IPR006535:HnRNP R/Q splicing factor;	14.4162	10.28	2	2	3	5	360	40.3627	8.93896
	High	QAFEVGEEETVTR	2	1	1	086640F_142750_eq		0	3.00727	0	2	1494.71	0.114865	15.6861	0
		Accession	Description	Score	Coverage	# Proteins	# Unique Peptides	# Peptides	# PSMs	# AAs	MW [kDa]	calc. pI
		086640F_142750_eq	GO:0003676:Molecular Function:nucleic acid binding; IPR000504:RNA recognition motif domain;IPR006535:HnRNP R/Q splicing factor;	14.4162	10.28	2	2	3	5	360	40.3627	8.93896
	High	GFAFVEYESHR	2	3	2	086630F_142740_eq;086640F_142750_eq		0	2.84965	0	2	1341.63	2.06936	30.9008	0
		Accession	Description	Score	Coverage	# Proteins	# Unique Peptides	# Peptides	# PSMs	# AAs	MW [kDa]	calc. pI
		086640F_142750_eq	GO:0003676:Molecular Function:nucleic acid binding; IPR000504:RNA recognition motif domain;IPR006535:HnRNP R/Q splicing factor;	14.4162	10.28	2	2	3	5	360	40.3627	8.93896
		086630F_142740_eq	GO:0003676:Molecular Function:nucleic acid binding;GO:0005622:Cellular Component:intracellular;GO:0003725:Molecular Function:double-stranded RNA binding; IPR000504:RNA recognition motif domain;IPR001159:Double-stranded RNA-binding;IPR006535:HnRNP R/Q splicing factor;	11.6853	7.77	1	2	3	4	515	56.0915	9.18799
033000F_019050_eq	GO:0005515:Molecular Function:protein binding;GO:0003676:Molecular Function:nucleic acid binding; IPR003100:Argonaute/Dicer protein, PAZ;IPR003165:Stem cell self-renewal protein Piwi;IPR012337:Ribonuclease H-like;IPR014811:Domain of unknown function DUF1785;	13.8775	2.74	2	2	2	5	876	99.1037	9.15869
	A2	Sequence	# PSMs	# Proteins	# Protein Groups	Protein Group Accessions	Modifications	ΔCn	XCorr	Probability	Charge	MH+ [Da]	ΔM [ppm]	RT [min]	# Missed Cleavages
	High	VSLYALEQALEGR	4	1	1	033000F_019050_eq		0	2.94028	0	2	1448.77	-0.147559	31.6353	0
		Accession	Description	Score	Coverage	# Proteins	# Unique Peptides	# Peptides	# PSMs	# AAs	MW [kDa]	calc. pI
		033000F_019050_eq	GO:0005515:Molecular Function:protein binding;GO:0003676:Molecular Function:nucleic acid binding; IPR003100:Argonaute/Dicer protein, PAZ;IPR003165:Stem cell self-renewal protein Piwi;IPR012337:Ribonuclease H-like;IPR014811:Domain of unknown function DUF1785;	13.8775	2.74	2	2	2	5	876	99.1037	9.15869
	High	LTDMQTSTMIK	1	2	1	033000F_019050_eq		0	2.55994	0	2	1268.62	-0.822736	14.6722	0
		Accession	Description	Score	Coverage	# Proteins	# Unique Peptides	# Peptides	# PSMs	# AAs	MW [kDa]	calc. pI
		033000F_019050_eq	GO:0005515:Molecular Function:protein binding;GO:0003676:Molecular Function:nucleic acid binding; IPR003100:Argonaute/Dicer protein, PAZ;IPR003165:Stem cell self-renewal protein Piwi;IPR012337:Ribonuclease H-like;IPR014811:Domain of unknown function DUF1785;	13.8775	2.74	2	2	2	5	876	99.1037	9.15869
185000F_013390_in	GO:0003676:Molecular Function:nucleic acid binding;GO:0008270:Molecular Function:zinc ion binding;GO:0005622:Cellular Component:intracellular; IPR003604:Zinc finger, U1-type;IPR006561:DZF;IPR007087:Zinc finger, C2H2-type;IPR015880:Zinc finger, C2H2-like;IPR022755:Zinc finger, double-stranded RNA binding;	13.8124	4.1	1	3	3	4	1024	112.817	8.71924
	A2	Sequence	# PSMs	# Proteins	# Protein Groups	Protein Group Accessions	Modifications	ΔCn	XCorr	Probability	Charge	MH+ [Da]	ΔM [ppm]	RT [min]	# Missed Cleavages
	High	AAVASTSTAQTDAGK	1	1	1	185000F_013390_in		0	4.09743	0	2	1378.68	0.371937	7.13507	0
		Accession	Description	Score	Coverage	# Proteins	# Unique Peptides	# Peptides	# PSMs	# AAs	MW [kDa]	calc. pI
		185000F_013390_in	GO:0003676:Molecular Function:nucleic acid binding;GO:0008270:Molecular Function:zinc ion binding;GO:0005622:Cellular Component:intracellular; IPR003604:Zinc finger, U1-type;IPR006561:DZF;IPR007087:Zinc finger, C2H2-type;IPR015880:Zinc finger, C2H2-like;IPR022755:Zinc finger, double-stranded RNA binding;	13.8124	4.1	1	3	3	4	1024	112.817	8.71924
	High	LVSDFLAESDNPK	2	1	1	185000F_013390_in		0	3.79896	0	2	1434.71	1.65697	18.4006	0
		Accession	Description	Score	Coverage	# Proteins	# Unique Peptides	# Peptides	# PSMs	# AAs	MW [kDa]	calc. pI
		185000F_013390_in	GO:0003676:Molecular Function:nucleic acid binding;GO:0008270:Molecular Function:zinc ion binding;GO:0005622:Cellular Component:intracellular; IPR003604:Zinc finger, U1-type;IPR006561:DZF;IPR007087:Zinc finger, C2H2-type;IPR015880:Zinc finger, C2H2-like;IPR022755:Zinc finger, double-stranded RNA binding;	13.8124	4.1	1	3	3	4	1024	112.817	8.71924
	High	EVQPVGEEYIEEIK	1	1	1	185000F_013390_in		0	2.38859	0	2	1661.82	-1.89745	20.2684	0
		Accession	Description	Score	Coverage	# Proteins	# Unique Peptides	# Peptides	# PSMs	# AAs	MW [kDa]	calc. pI
		185000F_013390_in	GO:0003676:Molecular Function:nucleic acid binding;GO:0008270:Molecular Function:zinc ion binding;GO:0005622:Cellular Component:intracellular; IPR003604:Zinc finger, U1-type;IPR006561:DZF;IPR007087:Zinc finger, C2H2-type;IPR015880:Zinc finger, C2H2-like;IPR022755:Zinc finger, double-stranded RNA binding;	13.8124	4.1	1	3	3	4	1024	112.817	8.71924
009120R_241710_eq	GO:0003676:Molecular Function:nucleic acid binding;GO:0003723:Molecular Function:RNA binding; IPR000504:RNA recognition motif domain;IPR002004:Polyadenylate-binding protein/Hyperplastic disc protein;IPR003954:RNA recognition motif domain, eukaryote;IPR006515:Polyadenylate binding protein, human types 1, 2, 3, 4;	13.5878	4.03	1	2	2	4	645	71.7978	8.85107
	A2	Sequence	# PSMs	# Proteins	# Protein Groups	Protein Group Accessions	Modifications	ΔCn	XCorr	Probability	Charge	MH+ [Da]	ΔM [ppm]	RT [min]	# Missed Cleavages
	High	GFGFVSYEEPDSAGK	3	1	1	009120R_241710_eq		0	4.08343	0	2	1589.71	0.805846	19.9046	0
		Accession	Description	Score	Coverage	# Proteins	# Unique Peptides	# Peptides	# PSMs	# AAs	MW [kDa]	calc. pI
		009120R_241710_eq	GO:0003676:Molecular Function:nucleic acid binding;GO:0003723:Molecular Function:RNA binding; IPR000504:RNA recognition motif domain;IPR002004:Polyadenylate-binding protein/Hyperplastic disc protein;IPR003954:RNA recognition motif domain, eukaryote;IPR006515:Polyadenylate binding protein, human types 1, 2, 3, 4;	13.5878	4.03	1	2	2	4	645	71.7978	8.85107
	High	ALDTMNFDTIK	1	1	1	009120R_241710_eq		0	2.44294	0	2	1268.62	-0.57188	19.6228	0
		Accession	Description	Score	Coverage	# Proteins	# Unique Peptides	# Peptides	# PSMs	# AAs	MW [kDa]	calc. pI
		009120R_241710_eq	GO:0003676:Molecular Function:nucleic acid binding;GO:0003723:Molecular Function:RNA binding; IPR000504:RNA recognition motif domain;IPR002004:Polyadenylate-binding protein/Hyperplastic disc protein;IPR003954:RNA recognition motif domain, eukaryote;IPR006515:Polyadenylate binding protein, human types 1, 2, 3, 4;	13.5878	4.03	1	2	2	4	645	71.7978	8.85107
136810R_200000_in	GO:0005622:Cellular Component:intracellular;GO:0003725:Molecular Function:double-stranded RNA binding;GO:0003676:Molecular Function:nucleic acid binding;GO:0005524:Molecular Function:ATP binding;GO:0016021:Cellular Component:integral to membrane;GO:0004386:Molecular Function:helicase activity; IPR001159:Double-stranded RNA-binding;IPR001650:Helicase, C-terminal;IPR002464:DNA/RNA helicase, ATP-dep…	13.3313	2.73	1	3	3	4	1649	181.321	7.37158
	A2	Sequence	# PSMs	# Proteins	# Protein Groups	Protein Group Accessions	Modifications	ΔCn	XCorr	Probability	Charge	MH+ [Da]	ΔM [ppm]	RT [min]	# Missed Cleavages
	High	EMDALDSNDELTPLGK	2	1	1	136810R_200000_in		0	4.04227	0	2	1747.81	-0.199061	19.155	0
		Accession	Description	Score	Coverage	# Proteins	# Unique Peptides	# Peptides	# PSMs	# AAs	MW [kDa]	calc. pI
		136810R_200000_in	GO:0005622:Cellular Component:intracellular;GO:0003725:Molecular Function:double-stranded RNA binding;GO:0003676:Molecular Function:nucleic acid binding;GO:0005524:Molecular Function:ATP binding;GO:0016021:Cellular Component:integral to membrane;GO:0004386:Molecular Function:helicase activity; IPR001159:Double-stranded RNA-binding;IPR001650:Helicase, C-terminal;IPR002464:DNA/RNA helicase, ATP-dep…	13.3313	2.73	1	3	3	4	1649	181.321	7.37158
	High	VPGYDYVGAGNSTSK	1	1	1	136810R_200000_in		0	2.79279	0	2	1514.71	-0.487169	14.0373	0
		Accession	Description	Score	Coverage	# Proteins	# Unique Peptides	# Peptides	# PSMs	# AAs	MW [kDa]	calc. pI
		136810R_200000_in	GO:0005622:Cellular Component:intracellular;GO:0003725:Molecular Function:double-stranded RNA binding;GO:0003676:Molecular Function:nucleic acid binding;GO:0005524:Molecular Function:ATP binding;GO:0016021:Cellular Component:integral to membrane;GO:0004386:Molecular Function:helicase activity; IPR001159:Double-stranded RNA-binding;IPR001650:Helicase, C-terminal;IPR002464:DNA/RNA helicase, ATP-dep…	13.3313	2.73	1	3	3	4	1649	181.321	7.37158
	High	EQTFPSPFFVFGEK	1	1	1	136810R_200000_in		0	2.46186	0	2	1659.8	-2.6873	28.1933	0
		Accession	Description	Score	Coverage	# Proteins	# Unique Peptides	# Peptides	# PSMs	# AAs	MW [kDa]	calc. pI
		136810R_200000_in	GO:0005622:Cellular Component:intracellular;GO:0003725:Molecular Function:double-stranded RNA binding;GO:0003676:Molecular Function:nucleic acid binding;GO:0005524:Molecular Function:ATP binding;GO:0016021:Cellular Component:integral to membrane;GO:0004386:Molecular Function:helicase activity; IPR001159:Double-stranded RNA-binding;IPR001650:Helicase, C-terminal;IPR002464:DNA/RNA helicase, ATP-dep…	13.3313	2.73	1	3	3	4	1649	181.321	7.37158
096430R_205120_in	NULL	13.171	18.02	1	1	1	3	111	12.2653	13.4214
	A2	Sequence	# PSMs	# Proteins	# Protein Groups	Protein Group Accessions	Modifications	ΔCn	XCorr	Probability	Charge	MH+ [Da]	ΔM [ppm]	RT [min]	# Missed Cleavages
	High	AAAAAPAAAAAAAAASPAPK	3	1	1	096430R_205120_in		0	5.69381	0	2	1590.86	-0.332337	14.0289	0
		Accession	Description	Score	Coverage	# Proteins	# Unique Peptides	# Peptides	# PSMs	# AAs	MW [kDa]	calc. pI
		096430R_205120_in	NULL	13.171	18.02	1	1	1	3	111	12.2653	13.4214
034420F_081830_in	GO:0005515:Molecular Function:protein binding; IPR003112:Olfactomedin-like;	12.8226	4.84	1	1	1	3	310	33.8058	5.8208
	A2	Sequence	# PSMs	# Proteins	# Protein Groups	Protein Group Accessions	Modifications	ΔCn	XCorr	Probability	Charge	MH+ [Da]	ΔM [ppm]	RT [min]	# Missed Cleavages
	High	TMDDFVAGNVLTTYR	3	1	1	034420F_081830_in		0	4.60614	0	2	1702.81	0.372047	23.2173	0
		Accession	Description	Score	Coverage	# Proteins	# Unique Peptides	# Peptides	# PSMs	# AAs	MW [kDa]	calc. pI
		034420F_081830_in	GO:0005515:Molecular Function:protein binding; IPR003112:Olfactomedin-like;	12.8226	4.84	1	1	1	3	310	33.8058	5.8208
009360R_241830_eq	GO:0005622:Cellular Component:intracellular;GO:0005840:Cellular Component:ribosome;GO:0006412:Biological Process:translation;GO:0003735:Molecular Function:structural constituent of ribosome; IPR001047:Ribosomal protein S8e;IPR018283:Ribosomal protein S8e, conserved site;IPR022309:Ribosomal protein S8e/ribosomal biogenesis NSA2;	12.7169	18.27	1	3	3	4	208	23.8459	10.6675
	A2	Sequence	# PSMs	# Proteins	# Protein Groups	Protein Group Accessions	Modifications	ΔCn	XCorr	Probability	Charge	MH+ [Da]	ΔM [ppm]	RT [min]	# Missed Cleavages
	High	LDTGNFSWGSEAISR	1	1	1	009360R_241830_eq		0	3.47435	0	2	1639.77	-2.29893	20.8131	0
		Accession	Description	Score	Coverage	# Proteins	# Unique Peptides	# Peptides	# PSMs	# AAs	MW [kDa]	calc. pI
		009360R_241830_eq	GO:0005622:Cellular Component:intracellular;GO:0005840:Cellular Component:ribosome;GO:0006412:Biological Process:translation;GO:0003735:Molecular Function:structural constituent of ribosome; IPR001047:Ribosomal protein S8e;IPR018283:Ribosomal protein S8e, conserved site;IPR022309:Ribosomal protein S8e/ribosomal biogenesis NSA2;	12.7169	18.27	1	3	3	4	208	23.8459	10.6675
	High	GAIVQIDSTPFR	2	1	1	009360R_241830_eq		0	3.26861	0	2	1303.7	0.707458	19.5705	0
		Accession	Description	Score	Coverage	# Proteins	# Unique Peptides	# Peptides	# PSMs	# AAs	MW [kDa]	calc. pI
		009360R_241830_eq	GO:0005622:Cellular Component:intracellular;GO:0005840:Cellular Component:ribosome;GO:0006412:Biological Process:translation;GO:0003735:Molecular Function:structural constituent of ribosome; IPR001047:Ribosomal protein S8e;IPR018283:Ribosomal protein S8e, conserved site;IPR022309:Ribosomal protein S8e/ribosomal biogenesis NSA2;	12.7169	18.27	1	3	3	4	208	23.8459	10.6675
	High	LSEAEEAVLNK	1	1	1	009360R_241830_eq		0	2.81011	0	2	1202.63	1.3354	14.9965	0
		Accession	Description	Score	Coverage	# Proteins	# Unique Peptides	# Peptides	# PSMs	# AAs	MW [kDa]	calc. pI
		009360R_241830_eq	GO:0005622:Cellular Component:intracellular;GO:0005840:Cellular Component:ribosome;GO:0006412:Biological Process:translation;GO:0003735:Molecular Function:structural constituent of ribosome; IPR001047:Ribosomal protein S8e;IPR018283:Ribosomal protein S8e, conserved site;IPR022309:Ribosomal protein S8e/ribosomal biogenesis NSA2;	12.7169	18.27	1	3	3	4	208	23.8459	10.6675
300920R	GO:0005622:Cellular Component:intracellular;GO:0005840:Cellular Component:ribosome;GO:0006412:Biological Process:translation;GO:0003735:Molecular Function:structural constituent of ribosome; IPR005484:Ribosomal protein L18/L5;IPR005485:Ribosomal protein L5, eukaryotic/archaeal;	12.4288	12.59	1	3	3	4	294	33.9746	9.39307
	A2	Sequence	# PSMs	# Proteins	# Protein Groups	Protein Group Accessions	Modifications	ΔCn	XCorr	Probability	Charge	MH+ [Da]	ΔM [ppm]	RT [min]	# Missed Cleavages
	High	GAVDGGLDIPHSTK	2	1	1	300920R		0	3.42434	0	2	1366.7	0.463631	17.9608	0
		Accession	Description	Score	Coverage	# Proteins	# Unique Peptides	# Peptides	# PSMs	# AAs	MW [kDa]	calc. pI
		300920R	GO:0005622:Cellular Component:intracellular;GO:0005840:Cellular Component:ribosome;GO:0006412:Biological Process:translation;GO:0003735:Molecular Function:structural constituent of ribosome; IPR005484:Ribosomal protein L18/L5;IPR005485:Ribosomal protein L5, eukaryotic/archaeal;	12.4288	12.59	1	3	3	4	294	33.9746	9.39307
	High	LGITADSIEEMYTK	1	1	1	300920R		0	3.36549	0	2	1570.77	-0.671367	22.7143	0
		Accession	Description	Score	Coverage	# Proteins	# Unique Peptides	# Peptides	# PSMs	# AAs	MW [kDa]	calc. pI
		300920R	GO:0005622:Cellular Component:intracellular;GO:0005840:Cellular Component:ribosome;GO:0006412:Biological Process:translation;GO:0003735:Molecular Function:structural constituent of ribosome; IPR005484:Ribosomal protein L18/L5;IPR005485:Ribosomal protein L5, eukaryotic/archaeal;	12.4288	12.59	1	3	3	4	294	33.9746	9.39307
	High	EGVTDYYAR	1	1	1	300920R		0	2.41808	0	2	1073.49	-1.40891	14.3495	0
		Accession	Description	Score	Coverage	# Proteins	# Unique Peptides	# Peptides	# PSMs	# AAs	MW [kDa]	calc. pI
		300920R	GO:0005622:Cellular Component:intracellular;GO:0005840:Cellular Component:ribosome;GO:0006412:Biological Process:translation;GO:0003735:Molecular Function:structural constituent of ribosome; IPR005484:Ribosomal protein L18/L5;IPR005485:Ribosomal protein L5, eukaryotic/archaeal;	12.4288	12.59	1	3	3	4	294	33.9746	9.39307
083210R_200400_eq	GO:0003676:Molecular Function:nucleic acid binding; IPR000504:RNA recognition motif domain;	11.7913	3.87	1	2	2	4	672	72.4713	4.33545
	A2	Sequence	# PSMs	# Proteins	# Protein Groups	Protein Group Accessions	Modifications	ΔCn	XCorr	Probability	Charge	MH+ [Da]	ΔM [ppm]	RT [min]	# Missed Cleavages
	High	ESVMEVFTDAVDVR	3	1	1	083210R_200400_eq		0	3.21589	0	2	1596.76	0.536762	28.6053	0
		Accession	Description	Score	Coverage	# Proteins	# Unique Peptides	# Peptides	# PSMs	# AAs	MW [kDa]	calc. pI
		083210R_200400_eq	GO:0003676:Molecular Function:nucleic acid binding; IPR000504:RNA recognition motif domain;	11.7913	3.87	1	2	2	4	672	72.4713	4.33545
	High	SPGQNFGNDNDR	1	1	1	083210R_200400_eq		0	2.62076	0	2	1320.55	-1.62393	9.68079	0
		Accession	Description	Score	Coverage	# Proteins	# Unique Peptides	# Peptides	# PSMs	# AAs	MW [kDa]	calc. pI
		083210R_200400_eq	GO:0003676:Molecular Function:nucleic acid binding; IPR000504:RNA recognition motif domain;	11.7913	3.87	1	2	2	4	672	72.4713	4.33545
086630F_142740_eq	GO:0003676:Molecular Function:nucleic acid binding;GO:0005622:Cellular Component:intracellular;GO:0003725:Molecular Function:double-stranded RNA binding; IPR000504:RNA recognition motif domain;IPR001159:Double-stranded RNA-binding;IPR006535:HnRNP R/Q splicing factor;	11.6853	7.77	1	2	3	4	515	56.0915	9.18799
	A2	Sequence	# PSMs	# Proteins	# Protein Groups	Protein Group Accessions	Modifications	ΔCn	XCorr	Probability	Charge	MH+ [Da]	ΔM [ppm]	RT [min]	# Missed Cleavages
	High	VTEGVVDVIVYPSATDK	1	1	1	086630F_142740_eq		0	3.72697	0	2	1791.94	-0.751408	20.5758	0
		Accession	Description	Score	Coverage	# Proteins	# Unique Peptides	# Peptides	# PSMs	# AAs	MW [kDa]	calc. pI
		086630F_142740_eq	GO:0003676:Molecular Function:nucleic acid binding;GO:0005622:Cellular Component:intracellular;GO:0003725:Molecular Function:double-stranded RNA binding; IPR000504:RNA recognition motif domain;IPR001159:Double-stranded RNA-binding;IPR006535:HnRNP R/Q splicing factor;	11.6853	7.77	1	2	3	4	515	56.0915	9.18799
	High	GFAFVEYESHR	2	3	2	086630F_142740_eq;086640F_142750_eq		0	2.84965	0	2	1341.63	2.06936	30.9008	0
		Accession	Description	Score	Coverage	# Proteins	# Unique Peptides	# Peptides	# PSMs	# AAs	MW [kDa]	calc. pI
		086640F_142750_eq	GO:0003676:Molecular Function:nucleic acid binding; IPR000504:RNA recognition motif domain;IPR006535:HnRNP R/Q splicing factor;	14.4162	10.28	2	2	3	5	360	40.3627	8.93896
		086630F_142740_eq	GO:0003676:Molecular Function:nucleic acid binding;GO:0005622:Cellular Component:intracellular;GO:0003725:Molecular Function:double-stranded RNA binding; IPR000504:RNA recognition motif domain;IPR001159:Double-stranded RNA-binding;IPR006535:HnRNP R/Q splicing factor;	11.6853	7.77	1	2	3	4	515	56.0915	9.18799
	High	NLLLTTTEESLK	1	1	1	086630F_142740_eq		0	2.46859	0	2	1361.75	0.324468	20.8259	0
		Accession	Description	Score	Coverage	# Proteins	# Unique Peptides	# Peptides	# PSMs	# AAs	MW [kDa]	calc. pI
		086630F_142740_eq	GO:0003676:Molecular Function:nucleic acid binding;GO:0005622:Cellular Component:intracellular;GO:0003725:Molecular Function:double-stranded RNA binding; IPR000504:RNA recognition motif domain;IPR001159:Double-stranded RNA-binding;IPR006535:HnRNP R/Q splicing factor;	11.6853	7.77	1	2	3	4	515	56.0915	9.18799
263730R_222940_eq	GO:0003676:Molecular Function:nucleic acid binding; IPR000504:RNA recognition motif domain;	11.6778	13.79	1	2	2	4	174	17.7277	9.26123
	A2	Sequence	# PSMs	# Proteins	# Protein Groups	Protein Group Accessions	Modifications	ΔCn	XCorr	Probability	Charge	MH+ [Da]	ΔM [ppm]	RT [min]	# Missed Cleavages
	High	GFAFVTFADEDSAAR	3	1	1	263730R_222940_eq		0	3.60368	0	2	1603.74	2.52169	23.6031	0
		Accession	Description	Score	Coverage	# Proteins	# Unique Peptides	# Peptides	# PSMs	# AAs	MW [kDa]	calc. pI
		263730R_222940_eq	GO:0003676:Molecular Function:nucleic acid binding; IPR000504:RNA recognition motif domain;	11.6778	13.79	1	2	2	4	174	17.7277	9.26123
	High	ALDQTDLGR	1	1	1	263730R_222940_eq		0	2.48522	0	2	988.506	-0.0671686	11.9977	0
		Accession	Description	Score	Coverage	# Proteins	# Unique Peptides	# Peptides	# PSMs	# AAs	MW [kDa]	calc. pI
		263730R_222940_eq	GO:0003676:Molecular Function:nucleic acid binding; IPR000504:RNA recognition motif domain;	11.6778	13.79	1	2	2	4	174	17.7277	9.26123
003360F_040700_in	GO:0008152:Biological Process:metabolic process;GO:0005975:Biological Process:carbohydrate metabolic process;GO:0005529:Molecular Function:sugar binding;GO:0005737:Cellular Component:cytoplasm;GO:0016051:Biological Process:carbohydrate biosynthetic process;GO:0004360:Molecular Function:glutamine-fructose-6-phosphate transaminase (isomerizing) activity; IPR000583:Glutamine amidotransferase, class-…	11.4857	2.46	1	1	1	3	690	76.601	6.58057
	A2	Sequence	# PSMs	# Proteins	# Protein Groups	Protein Group Accessions	Modifications	ΔCn	XCorr	Probability	Charge	MH+ [Da]	ΔM [ppm]	RT [min]	# Missed Cleavages
	High	GYDSAGIGVDGGNDIEK	3	1	1	003360F_040700_in		0	4.44926	0	2	1666.76	0.640823	14.9019	0
		Accession	Description	Score	Coverage	# Proteins	# Unique Peptides	# Peptides	# PSMs	# AAs	MW [kDa]	calc. pI
		003360F_040700_in	GO:0008152:Biological Process:metabolic process;GO:0005975:Biological Process:carbohydrate metabolic process;GO:0005529:Molecular Function:sugar binding;GO:0005737:Cellular Component:cytoplasm;GO:0016051:Biological Process:carbohydrate biosynthetic process;GO:0004360:Molecular Function:glutamine-fructose-6-phosphate transaminase (isomerizing) activity; IPR000583:Glutamine amidotransferase, class-…	11.4857	2.46	1	1	1	3	690	76.601	6.58057
213870R_311060_eq	GO:0005622:Cellular Component:intracellular;GO:0005840:Cellular Component:ribosome;GO:0006412:Biological Process:translation;GO:0003735:Molecular Function:structural constituent of ribosome;GO:0015935:Cellular Component:small ribosomal subunit;GO:0003723:Molecular Function:RNA binding; IPR000851:Ribosomal protein S5;IPR005324:Ribosomal protein S5, C-terminal;IPR005711:Ribosomal protein S5, eukary…	11.292	13.92	1	3	3	4	273	29.6329	10.2427
	A2	Sequence	# PSMs	# Proteins	# Protein Groups	Protein Group Accessions	Modifications	ΔCn	XCorr	Probability	Charge	MH+ [Da]	ΔM [ppm]	RT [min]	# Missed Cleavages
	High	EFEIIDFFLGSALK	2	1	1	213870R_311060_eq		0	3.11478	0	2	1628.87	5.15992	33.1187	0
		Accession	Description	Score	Coverage	# Proteins	# Unique Peptides	# Peptides	# PSMs	# AAs	MW [kDa]	calc. pI
		213870R_311060_eq	GO:0005622:Cellular Component:intracellular;GO:0005840:Cellular Component:ribosome;GO:0006412:Biological Process:translation;GO:0003735:Molecular Function:structural constituent of ribosome;GO:0015935:Cellular Component:small ribosomal subunit;GO:0003723:Molecular Function:RNA binding; IPR000851:Ribosomal protein S5;IPR005324:Ribosomal protein S5, C-terminal;IPR005711:Ribosomal protein S5, eukary…	11.292	13.92	1	3	3	4	273	29.6329	10.2427
	High	SLEDIYLFSLPIK	1	1	1	213870R_311060_eq		0	2.88152	0	2	1537.85	1.40446	29.7267	0
		Accession	Description	Score	Coverage	# Proteins	# Unique Peptides	# Peptides	# PSMs	# AAs	MW [kDa]	calc. pI
		213870R_311060_eq	GO:0005622:Cellular Component:intracellular;GO:0005840:Cellular Component:ribosome;GO:0006412:Biological Process:translation;GO:0003735:Molecular Function:structural constituent of ribosome;GO:0015935:Cellular Component:small ribosomal subunit;GO:0003723:Molecular Function:RNA binding; IPR000851:Ribosomal protein S5;IPR005324:Ribosomal protein S5, C-terminal;IPR005711:Ribosomal protein S5, eukary…	11.292	13.92	1	3	3	4	273	29.6329	10.2427
	High	GTGIVSAPVPK	1	1	1	213870R_311060_eq		0	2.45441	0	2	1025.6	-0.461154	12.8127	0
		Accession	Description	Score	Coverage	# Proteins	# Unique Peptides	# Peptides	# PSMs	# AAs	MW [kDa]	calc. pI
		213870R_311060_eq	GO:0005622:Cellular Component:intracellular;GO:0005840:Cellular Component:ribosome;GO:0006412:Biological Process:translation;GO:0003735:Molecular Function:structural constituent of ribosome;GO:0015935:Cellular Component:small ribosomal subunit;GO:0003723:Molecular Function:RNA binding; IPR000851:Ribosomal protein S5;IPR005324:Ribosomal protein S5, C-terminal;IPR005711:Ribosomal protein S5, eukary…	11.292	13.92	1	3	3	4	273	29.6329	10.2427
047020F_115250_eq	GO:0005840:Cellular Component:ribosome;GO:0006412:Biological Process:translation;GO:0003735:Molecular Function:structural constituent of ribosome; IPR000702:Ribosomal protein L6;IPR002359:Ribosomal protein L6, conserved site-2;IPR020040:Ribosomal protein L6, alpha-beta domain;	11.2694	14.21	1	2	2	3	190	21.5975	9.93506
	A2	Sequence	# PSMs	# Proteins	# Protein Groups	Protein Group Accessions	Modifications	ΔCn	XCorr	Probability	Charge	MH+ [Da]	ΔM [ppm]	RT [min]	# Missed Cleavages
	High	DELYVEGNDLEQVSR	2	1	1	047020F_115250_eq		0	4.36376	0	2	1765.83	3.00138	18.8407	0
		Accession	Description	Score	Coverage	# Proteins	# Unique Peptides	# Peptides	# PSMs	# AAs	MW [kDa]	calc. pI
		047020F_115250_eq	GO:0005840:Cellular Component:ribosome;GO:0006412:Biological Process:translation;GO:0003735:Molecular Function:structural constituent of ribosome; IPR000702:Ribosomal protein L6;IPR002359:Ribosomal protein L6, conserved site-2;IPR020040:Ribosomal protein L6, alpha-beta domain;	11.2694	14.21	1	2	2	3	190	21.5975	9.93506
	High	SAALIQQSTTVK	1	1	1	047020F_115250_eq		0	3.26302	0	2	1246.7	-0.154431	12.4352	0
		Accession	Description	Score	Coverage	# Proteins	# Unique Peptides	# Peptides	# PSMs	# AAs	MW [kDa]	calc. pI
		047020F_115250_eq	GO:0005840:Cellular Component:ribosome;GO:0006412:Biological Process:translation;GO:0003735:Molecular Function:structural constituent of ribosome; IPR000702:Ribosomal protein L6;IPR002359:Ribosomal protein L6, conserved site-2;IPR020040:Ribosomal protein L6, alpha-beta domain;	11.2694	14.21	1	2	2	3	190	21.5975	9.93506
236880F_071870_in	GO:0003676:Molecular Function:nucleic acid binding; IPR000504:RNA recognition motif domain;	11.0537	17.37	1	2	2	4	167	17.653	5.66846
	A2	Sequence	# PSMs	# Proteins	# Protein Groups	Protein Group Accessions	Modifications	ΔCn	XCorr	Probability	Charge	MH+ [Da]	ΔM [ppm]	RT [min]	# Missed Cleavages
	High	GFGFVTFSNDSDAANAK	1	1	1	236880F_071870_in		0	3.32468	0	2	1747.79	0.833892	21.7193	0
		Accession	Description	Score	Coverage	# Proteins	# Unique Peptides	# Peptides	# PSMs	# AAs	MW [kDa]	calc. pI
		236880F_071870_in	GO:0003676:Molecular Function:nucleic acid binding; IPR000504:RNA recognition motif domain;	11.0537	17.37	1	2	2	4	167	17.653	5.66846
	High	SYNDDSSGYDSR	3	1	1	236880F_071870_in		0	2.7331	0	2	1365.52	-1.25358	9.5093	0
		Accession	Description	Score	Coverage	# Proteins	# Unique Peptides	# Peptides	# PSMs	# AAs	MW [kDa]	calc. pI
		236880F_071870_in	GO:0003676:Molecular Function:nucleic acid binding; IPR000504:RNA recognition motif domain;	11.0537	17.37	1	2	2	4	167	17.653	5.66846
248390F_024090_in	GO:0005737:Cellular Component:cytoplasm;GO:0006412:Biological Process:translation;GO:0006418:Biological Process:tRNA aminoacylation for protein translation;GO:0000166:Molecular Function:nucleotide binding;GO:0004829:Molecular Function:threonine-tRNA ligase activity;GO:0005524:Molecular Function:ATP binding; IPR002314:Aminoacyl-tRNA synthetase, class II (G/ H/ P/ S), conserved domain;IPR002320:Thr…	10.8376	5.54	1	3	3	4	632	73.2246	7.15186
	A2	Sequence	# PSMs	# Proteins	# Protein Groups	Protein Group Accessions	Modifications	ΔCn	XCorr	Probability	Charge	MH+ [Da]	ΔM [ppm]	RT [min]	# Missed Cleavages
	High	GLADNTIVAK	1	1	1	248390F_024090_in		0	2.89466	0	2	1001.56	-1.0686	12.7784	0
		Accession	Description	Score	Coverage	# Proteins	# Unique Peptides	# Peptides	# PSMs	# AAs	MW [kDa]	calc. pI
		248390F_024090_in	GO:0005737:Cellular Component:cytoplasm;GO:0006412:Biological Process:translation;GO:0006418:Biological Process:tRNA aminoacylation for protein translation;GO:0000166:Molecular Function:nucleotide binding;GO:0004829:Molecular Function:threonine-tRNA ligase activity;GO:0005524:Molecular Function:ATP binding; IPR002314:Aminoacyl-tRNA synthetase, class II (G/ H/ P/ S), conserved domain;IPR002320:Thr…	10.8376	5.54	1	3	3	4	632	73.2246	7.15186
	High	FNLTYVSGDGDEK	2	1	1	248390F_024090_in		0	2.67105	0	2	1444.66	1.25633	17.9954	0
		Accession	Description	Score	Coverage	# Proteins	# Unique Peptides	# Peptides	# PSMs	# AAs	MW [kDa]	calc. pI
		248390F_024090_in	GO:0005737:Cellular Component:cytoplasm;GO:0006412:Biological Process:translation;GO:0006418:Biological Process:tRNA aminoacylation for protein translation;GO:0000166:Molecular Function:nucleotide binding;GO:0004829:Molecular Function:threonine-tRNA ligase activity;GO:0005524:Molecular Function:ATP binding; IPR002314:Aminoacyl-tRNA synthetase, class II (G/ H/ P/ S), conserved domain;IPR002320:Thr…	10.8376	5.54	1	3	3	4	632	73.2246	7.15186
	High	NELSGTLTGLTR	1	1	1	248390F_024090_in		0	2.65862	0	2	1261.68	6.49737	19.5026	0
		Accession	Description	Score	Coverage	# Proteins	# Unique Peptides	# Peptides	# PSMs	# AAs	MW [kDa]	calc. pI
		248390F_024090_in	GO:0005737:Cellular Component:cytoplasm;GO:0006412:Biological Process:translation;GO:0006418:Biological Process:tRNA aminoacylation for protein translation;GO:0000166:Molecular Function:nucleotide binding;GO:0004829:Molecular Function:threonine-tRNA ligase activity;GO:0005524:Molecular Function:ATP binding; IPR002314:Aminoacyl-tRNA synthetase, class II (G/ H/ P/ S), conserved domain;IPR002320:Thr…	10.8376	5.54	1	3	3	4	632	73.2246	7.15186
032600R_186100_in	GO:0005622:Cellular Component:intracellular;GO:0005840:Cellular Component:ribosome;GO:0006412:Biological Process:translation;GO:0003735:Molecular Function:structural constituent of ribosome; IPR000231:Ribosomal protein L30e;IPR004038:Ribosomal protein L7Ae/L30e/S12e/Gadd45;IPR022991:Ribosomal protein L30e, conserved site;	10.4277	24.56	1	2	2	3	114	12.6807	9.67139
	A2	Sequence	# PSMs	# Proteins	# Protein Groups	Protein Group Accessions	Modifications	ΔCn	XCorr	Probability	Charge	MH+ [Da]	ΔM [ppm]	RT [min]	# Missed Cleavages
	High	VcTLAITDPGDSDIIR	2	1	1	032600R_186100_in	C2(Carbamidomethyl)	0	3.72741	0	2	1745.88	0.788395	19.5746	0
		Accession	Description	Score	Coverage	# Proteins	# Unique Peptides	# Peptides	# PSMs	# AAs	MW [kDa]	calc. pI
		032600R_186100_in	GO:0005622:Cellular Component:intracellular;GO:0005840:Cellular Component:ribosome;GO:0006412:Biological Process:translation;GO:0003735:Molecular Function:structural constituent of ribosome; IPR000231:Ribosomal protein L30e;IPR004038:Ribosomal protein L7Ae/L30e/S12e/Gadd45;IPR022991:Ribosomal protein L30e, conserved site;	10.4277	24.56	1	2	2	3	114	12.6807	9.67139
	High	LIIIANNTPALR	1	1	1	032600R_186100_in		0	3.41203	0	2	1308.8	-0.00688703	19.1093	0
		Accession	Description	Score	Coverage	# Proteins	# Unique Peptides	# Peptides	# PSMs	# AAs	MW [kDa]	calc. pI
		032600R_186100_in	GO:0005622:Cellular Component:intracellular;GO:0005840:Cellular Component:ribosome;GO:0006412:Biological Process:translation;GO:0003735:Molecular Function:structural constituent of ribosome; IPR000231:Ribosomal protein L30e;IPR004038:Ribosomal protein L7Ae/L30e/S12e/Gadd45;IPR022991:Ribosomal protein L30e, conserved site;	10.4277	24.56	1	2	2	3	114	12.6807	9.67139
028230R_299390_eq	GO:0000786:Cellular Component:nucleosome;GO:0005634:Cellular Component:nucleus;GO:0006334:Biological Process:nucleosome assembly;GO:0003677:Molecular Function:DNA binding; IPR005818:Histone H1/H5;IPR005819:Histone H5;	10.2154	11.05	3	2	2	4	172	18.1913	11.4878
	A2	Sequence	# PSMs	# Proteins	# Protein Groups	Protein Group Accessions	Modifications	ΔCn	XCorr	Probability	Charge	MH+ [Da]	ΔM [ppm]	RT [min]	# Missed Cleavages
	High	KGSSLQAIK	3	3	1	028230R_299390_eq		0	2.80708	0	2	931.557	0.0270568	16.6692	1
		Accession	Description	Score	Coverage	# Proteins	# Unique Peptides	# Peptides	# PSMs	# AAs	MW [kDa]	calc. pI
		028230R_299390_eq	GO:0000786:Cellular Component:nucleosome;GO:0005634:Cellular Component:nucleus;GO:0006334:Biological Process:nucleosome assembly;GO:0003677:Molecular Function:DNA binding; IPR005818:Histone H1/H5;IPR005819:Histone H5;	10.2154	11.05	3	2	2	4	172	18.1913	11.4878
	High	MVIAAIAALK	1	1	1	028230R_299390_eq		0	2.42908	0	2	1000.62	-0.97417	23.8744	0
		Accession	Description	Score	Coverage	# Proteins	# Unique Peptides	# Peptides	# PSMs	# AAs	MW [kDa]	calc. pI
		028230R_299390_eq	GO:0000786:Cellular Component:nucleosome;GO:0005634:Cellular Component:nucleus;GO:0006334:Biological Process:nucleosome assembly;GO:0003677:Molecular Function:DNA binding; IPR005818:Histone H1/H5;IPR005819:Histone H5;	10.2154	11.05	3	2	2	4	172	18.1913	11.4878
032860F_018910_in	GO:0003676:Molecular Function:nucleic acid binding; IPR000504:RNA recognition motif domain;IPR008930:Terpenoid cylases/protein prenyltransferase alpha-alpha toroid;	9.64948	5.2	1	3	3	3	712	77.5312	4.729
	A2	Sequence	# PSMs	# Proteins	# Protein Groups	Protein Group Accessions	Modifications	ΔCn	XCorr	Probability	Charge	MH+ [Da]	ΔM [ppm]	RT [min]	# Missed Cleavages
	High	IADYLVNLQSSR	1	1	1	032860F_018910_in		0	3.63418	0	2	1378.73	-0.767654	19.7436	0
		Accession	Description	Score	Coverage	# Proteins	# Unique Peptides	# Peptides	# PSMs	# AAs	MW [kDa]	calc. pI
		032860F_018910_in	GO:0003676:Molecular Function:nucleic acid binding; IPR000504:RNA recognition motif domain;IPR008930:Terpenoid cylases/protein prenyltransferase alpha-alpha toroid;	9.64948	5.2	1	3	3	3	712	77.5312	4.729
	High	EDGDFISPGMDTGK	1	1	1	032860F_018910_in		0	3.27031	0	2	1468.62	-2.90581	16.2488	0
		Accession	Description	Score	Coverage	# Proteins	# Unique Peptides	# Peptides	# PSMs	# AAs	MW [kDa]	calc. pI
		032860F_018910_in	GO:0003676:Molecular Function:nucleic acid binding; IPR000504:RNA recognition motif domain;IPR008930:Terpenoid cylases/protein prenyltransferase alpha-alpha toroid;	9.64948	5.2	1	3	3	3	712	77.5312	4.729
	High	YQQNNSINVEK	1	1	1	032860F_018910_in		0	2.74499	0	2	1336.65	0.74274	10.7495	0
		Accession	Description	Score	Coverage	# Proteins	# Unique Peptides	# Peptides	# PSMs	# AAs	MW [kDa]	calc. pI
		032860F_018910_in	GO:0003676:Molecular Function:nucleic acid binding; IPR000504:RNA recognition motif domain;IPR008930:Terpenoid cylases/protein prenyltransferase alpha-alpha toroid;	9.64948	5.2	1	3	3	3	712	77.5312	4.729
043570R_318360_eq	IPR002499:Major vault protein, N-terminal;IPR021870:Shoulder domain;	9.60486	3.44	1	2	2	3	871	97.2263	5.5542
	A2	Sequence	# PSMs	# Proteins	# Protein Groups	Protein Group Accessions	Modifications	ΔCn	XCorr	Probability	Charge	MH+ [Da]	ΔM [ppm]	RT [min]	# Missed Cleavages
	High	LAQDPFPLYPGETLK	2	1	1	043570R_318360_eq		0	3.46481	0	2	1688.9	3.31331	23.1225	0
		Accession	Description	Score	Coverage	# Proteins	# Unique Peptides	# Peptides	# PSMs	# AAs	MW [kDa]	calc. pI
		043570R_318360_eq	IPR002499:Major vault protein, N-terminal;IPR021870:Shoulder domain;	9.60486	3.44	1	2	2	3	871	97.2263	5.5542
	High	GEDGAPVYDTSGQVK	1	1	1	043570R_318360_eq		0	3.08232	0	2	1522.7	-0.31235	12.2078	0
		Accession	Description	Score	Coverage	# Proteins	# Unique Peptides	# Peptides	# PSMs	# AAs	MW [kDa]	calc. pI
		043570R_318360_eq	IPR002499:Major vault protein, N-terminal;IPR021870:Shoulder domain;	9.60486	3.44	1	2	2	3	871	97.2263	5.5542
004360R_208440_eq	GO:0006468:Biological Process:protein phosphorylation;GO:0004672:Molecular Function:protein kinase activity;GO:0004674:Molecular Function:protein serine/threonine kinase activity;GO:0004692:Molecular Function:cGMP-dependent protein kinase activity;GO:0005524:Molecular Function:ATP binding;GO:0016772:Molecular Function:transferase activity, transferring phosphorus-containing groups; IPR000595:Cycl…	9.46885	4.2	1	2	2	3	715	81.25	8.19189
	A2	Sequence	# PSMs	# Proteins	# Protein Groups	Protein Group Accessions	Modifications	ΔCn	XCorr	Probability	Charge	MH+ [Da]	ΔM [ppm]	RT [min]	# Missed Cleavages
	High	SVPLLQTASEQNLVR	1	1	1	004360R_208440_eq		0	3.8108	0	2	1654.91	-1.43306	19.7932	0
		Accession	Description	Score	Coverage	# Proteins	# Unique Peptides	# Peptides	# PSMs	# AAs	MW [kDa]	calc. pI
		004360R_208440_eq	GO:0006468:Biological Process:protein phosphorylation;GO:0004672:Molecular Function:protein kinase activity;GO:0004674:Molecular Function:protein serine/threonine kinase activity;GO:0004692:Molecular Function:cGMP-dependent protein kinase activity;GO:0005524:Molecular Function:ATP binding;GO:0016772:Molecular Function:transferase activity, transferring phosphorus-containing groups; IPR000595:Cycl…	9.46885	4.2	1	2	2	3	715	81.25	8.19189
	High	IAVSGVPINEAEVSK	2	1	1	004360R_208440_eq		0	3.13809	0	2	1512.83	4.24254	16.1771	0
		Accession	Description	Score	Coverage	# Proteins	# Unique Peptides	# Peptides	# PSMs	# AAs	MW [kDa]	calc. pI
		004360R_208440_eq	GO:0006468:Biological Process:protein phosphorylation;GO:0004672:Molecular Function:protein kinase activity;GO:0004674:Molecular Function:protein serine/threonine kinase activity;GO:0004692:Molecular Function:cGMP-dependent protein kinase activity;GO:0005524:Molecular Function:ATP binding;GO:0016772:Molecular Function:transferase activity, transferring phosphorus-containing groups; IPR000595:Cycl…	9.46885	4.2	1	2	2	3	715	81.25	8.19189
051760F_155800_eq	GO:0009987:Biological Process:cellular process;GO:0006508:Biological Process:proteolysis;GO:0004177:Molecular Function:aminopeptidase activity; IPR000994:Peptidase M24, structural domain;IPR001714:Peptidase M24, methionine aminopeptidase;IPR002468:Peptidase M24A, methionine aminopeptidase, subfamily 2;	9.36625	3.91	1	1	1	2	511	56.0517	5.71924
	A2	Sequence	# PSMs	# Proteins	# Protein Groups	Protein Group Accessions	Modifications	ΔCn	XCorr	Probability	Charge	MH+ [Da]	ΔM [ppm]	RT [min]	# Missed Cleavages
	High	GGQGGEQGGTTPAEGGAAPK	2	1	1	051760F_155800_eq		0	4.90033	0	2	1726.8	1.65523	7.5194	0
		Accession	Description	Score	Coverage	# Proteins	# Unique Peptides	# Peptides	# PSMs	# AAs	MW [kDa]	calc. pI
		051760F_155800_eq	GO:0009987:Biological Process:cellular process;GO:0006508:Biological Process:proteolysis;GO:0004177:Molecular Function:aminopeptidase activity; IPR000994:Peptidase M24, structural domain;IPR001714:Peptidase M24, methionine aminopeptidase;IPR002468:Peptidase M24A, methionine aminopeptidase, subfamily 2;	9.36625	3.91	1	1	1	2	511	56.0517	5.71924
061970R_278060_eq	GO:0003723:Molecular Function:RNA binding;GO:0006396:Biological Process:RNA processing;GO:0001522:Biological Process:pseudouridine synthesis;GO:0009451:Biological Process:RNA modification; IPR002478:Pseudouridine synthase/archaeosine transglycosylase;IPR002501:Pseudouridine synthase II;IPR004521:Uncharacterised conserved domain CHP00451;IPR004802:Pseudouridine synthase-related;IPR012960:Dyskerin-…	9.29022	4.8	1	2	2	3	500	55.7985	9.68604
	A2	Sequence	# PSMs	# Proteins	# Protein Groups	Protein Group Accessions	Modifications	ΔCn	XCorr	Probability	Charge	MH+ [Da]	ΔM [ppm]	RT [min]	# Missed Cleavages
	High	LHSAIEGQDQLAR	1	1	1	061970R_278060_eq		0	3.32196	0	3	1437.74	-1.2456	17.9007	0
		Accession	Description	Score	Coverage	# Proteins	# Unique Peptides	# Peptides	# PSMs	# AAs	MW [kDa]	calc. pI
		061970R_278060_eq	GO:0003723:Molecular Function:RNA binding;GO:0006396:Biological Process:RNA processing;GO:0001522:Biological Process:pseudouridine synthesis;GO:0009451:Biological Process:RNA modification; IPR002478:Pseudouridine synthase/archaeosine transglycosylase;IPR002501:Pseudouridine synthase II;IPR004521:Uncharacterised conserved domain CHP00451;IPR004802:Pseudouridine synthase-related;IPR012960:Dyskerin-…	9.29022	4.8	1	2	2	3	500	55.7985	9.68604
	High	LNTADWPLLLK	2	1	1	061970R_278060_eq		0	3.21667	0	2	1283.74	1.35162	26.6113	0
		Accession	Description	Score	Coverage	# Proteins	# Unique Peptides	# Peptides	# PSMs	# AAs	MW [kDa]	calc. pI
		061970R_278060_eq	GO:0003723:Molecular Function:RNA binding;GO:0006396:Biological Process:RNA processing;GO:0001522:Biological Process:pseudouridine synthesis;GO:0009451:Biological Process:RNA modification; IPR002478:Pseudouridine synthase/archaeosine transglycosylase;IPR002501:Pseudouridine synthase II;IPR004521:Uncharacterised conserved domain CHP00451;IPR004802:Pseudouridine synthase-related;IPR012960:Dyskerin-…	9.29022	4.8	1	2	2	3	500	55.7985	9.68604
221730R_193310_in	GO:0005515:Molecular Function:protein binding; IPR001611:Leucine-rich repeat;IPR003591:Leucine-rich repeat, typical subtype;IPR018143:Folate receptor-like;	9.27339	2.57	1	1	1	2	622	69.3262	5.74463
	A2	Sequence	# PSMs	# Proteins	# Protein Groups	Protein Group Accessions	Modifications	ΔCn	XCorr	Probability	Charge	MH+ [Da]	ΔM [ppm]	RT [min]	# Missed Cleavages
	High	GLTELTDLVLDTNQIK	2	1	1	221730R_193310_in		0	4.84007	0	2	1772.96	0.0325031	27.6956	0
		Accession	Description	Score	Coverage	# Proteins	# Unique Peptides	# Peptides	# PSMs	# AAs	MW [kDa]	calc. pI
		221730R_193310_in	GO:0005515:Molecular Function:protein binding; IPR001611:Leucine-rich repeat;IPR003591:Leucine-rich repeat, typical subtype;IPR018143:Folate receptor-like;	9.27339	2.57	1	1	1	2	622	69.3262	5.74463
130860R_312750_eq	GO:0006355:Biological Process:regulation of transcription, DNA-dependent;GO:0003677:Molecular Function:DNA binding;GO:0003676:Molecular Function:nucleic acid binding; IPR002059:Cold-shock protein, DNA-binding;IPR011129:Cold shock protein;IPR016027:Nucleic acid-binding, OB-fold-like;IPR019844:Cold-shock conserved site;	8.93899	4.96	1	1	1	2	383	42.845	9.62744
	A2	Sequence	# PSMs	# Proteins	# Protein Groups	Protein Group Accessions	Modifications	ΔCn	XCorr	Probability	Charge	MH+ [Da]	ΔM [ppm]	RT [min]	# Missed Cleavages
	High	GNEAANVTGPEGAPVEGSK	2	1	1	130860R_312750_eq		0	4.48583	0	2	1783.84	-0.781094	11.9699	0
		Accession	Description	Score	Coverage	# Proteins	# Unique Peptides	# Peptides	# PSMs	# AAs	MW [kDa]	calc. pI
		130860R_312750_eq	GO:0006355:Biological Process:regulation of transcription, DNA-dependent;GO:0003677:Molecular Function:DNA binding;GO:0003676:Molecular Function:nucleic acid binding; IPR002059:Cold-shock protein, DNA-binding;IPR011129:Cold shock protein;IPR016027:Nucleic acid-binding, OB-fold-like;IPR019844:Cold-shock conserved site;	8.93899	4.96	1	1	1	2	383	42.845	9.62744
255260F_133630_eq	GO:0005525:Molecular Function:GTP binding; IPR000640:Translation elongation factor EFG/EF2, C-terminal;IPR004161:Translation elongation factor EFTu/EF1A, domain 2;IPR005517:Translation elongation factor EFG/EF2, domain IV;IPR009000:Translation elongation/initiation factor/Ribosomal, beta-barrel;IPR009022:Elongation factor G/III/V;IPR020568:Ribosomal protein S5 domain 2-type fold;	8.85687	5.02	1	1	2	3	458	51.1001	6.7417
	A2	Sequence	# PSMs	# Proteins	# Protein Groups	Protein Group Accessions	Modifications	ΔCn	XCorr	Probability	Charge	MH+ [Da]	ΔM [ppm]	RT [min]	# Missed Cleavages
	High	LADDYGWDVTEAR	2	1	1	255260F_133630_eq		0	3.51592	0	2	1510.67	-8.38755	20.0704	0
		Accession	Description	Score	Coverage	# Proteins	# Unique Peptides	# Peptides	# PSMs	# AAs	MW [kDa]	calc. pI
		255260F_133630_eq	GO:0005525:Molecular Function:GTP binding; IPR000640:Translation elongation factor EFG/EF2, C-terminal;IPR004161:Translation elongation factor EFTu/EF1A, domain 2;IPR005517:Translation elongation factor EFG/EF2, domain IV;IPR009000:Translation elongation/initiation factor/Ribosomal, beta-barrel;IPR009022:Elongation factor G/III/V;IPR020568:Ribosomal protein S5 domain 2-type fold;	8.85687	5.02	1	1	2	3	458	51.1001	6.7417
	High	GGGQIIPTAR	1	2	2	132180F_115940_eq;255260F_133630_eq		0	2.68795	0	2	969.548	0.811901	12.5337	0
		Accession	Description	Score	Coverage	# Proteins	# Unique Peptides	# Peptides	# PSMs	# AAs	MW [kDa]	calc. pI
		255260F_133630_eq	GO:0005525:Molecular Function:GTP binding; IPR000640:Translation elongation factor EFG/EF2, C-terminal;IPR004161:Translation elongation factor EFTu/EF1A, domain 2;IPR005517:Translation elongation factor EFG/EF2, domain IV;IPR009000:Translation elongation/initiation factor/Ribosomal, beta-barrel;IPR009022:Elongation factor G/III/V;IPR020568:Ribosomal protein S5 domain 2-type fold;	8.85687	5.02	1	1	2	3	458	51.1001	6.7417
		132180F_115940_eq	GO:0005525:Molecular Function:GTP binding; IPR000640:Translation elongation factor EFG/EF2, C-terminal;IPR000795:Protein synthesis factor, GTP-binding;IPR004161:Translation elongation factor EFTu/EF1A, domain 2;IPR005517:Translation elongation factor EFG/EF2, domain IV;IPR009000:Translation elongation/initiation factor/Ribosomal, beta-barrel;IPR009022:Elongation factor G/III/V;IPR020568:Ribosomal…	5.57923	2.36	1	1	2	2	975	110.563	5.08447
214820R_255880_eq	GO:0005622:Cellular Component:intracellular;GO:0042981:Biological Process:regulation of apoptosis;GO:0005515:Molecular Function:protein binding;GO:0006915:Biological Process:apoptosis;GO:0005524:Molecular Function:ATP binding; IPR001315:Caspase Recruitment;IPR002182:NB-ARC;IPR011029:DEATH-like;	8.80492	3.44	2	3	3	3	1047	120.199	6.58057
	A2	Sequence	# PSMs	# Proteins	# Protein Groups	Protein Group Accessions	Modifications	ΔCn	XCorr	Probability	Charge	MH+ [Da]	ΔM [ppm]	RT [min]	# Missed Cleavages
	High	TSVENYLTLLEK	1	2	1	214820R_255880_eq		0	3.21532	0	2	1409.75	-0.372205	25.9032	0
		Accession	Description	Score	Coverage	# Proteins	# Unique Peptides	# Peptides	# PSMs	# AAs	MW [kDa]	calc. pI
		214820R_255880_eq	GO:0005622:Cellular Component:intracellular;GO:0042981:Biological Process:regulation of apoptosis;GO:0005515:Molecular Function:protein binding;GO:0006915:Biological Process:apoptosis;GO:0005524:Molecular Function:ATP binding; IPR001315:Caspase Recruitment;IPR002182:NB-ARC;IPR011029:DEATH-like;	8.80492	3.44	2	3	3	3	1047	120.199	6.58057
	High	VPTDDTQLDDcVAK	1	1	1	214820R_255880_eq	C11(Carbamidomethyl)	0	3.0218	0	2	1576.71	-0.706501	12.9967	0
		Accession	Description	Score	Coverage	# Proteins	# Unique Peptides	# Peptides	# PSMs	# AAs	MW [kDa]	calc. pI
		214820R_255880_eq	GO:0005622:Cellular Component:intracellular;GO:0042981:Biological Process:regulation of apoptosis;GO:0005515:Molecular Function:protein binding;GO:0006915:Biological Process:apoptosis;GO:0005524:Molecular Function:ATP binding; IPR001315:Caspase Recruitment;IPR002182:NB-ARC;IPR011029:DEATH-like;	8.80492	3.44	2	3	3	3	1047	120.199	6.58057
	High	APAGLAESVR	1	1	1	214820R_255880_eq		0	2.5678	0	2	970.53	-1.27579	12.2008	0
		Accession	Description	Score	Coverage	# Proteins	# Unique Peptides	# Peptides	# PSMs	# AAs	MW [kDa]	calc. pI
		214820R_255880_eq	GO:0005622:Cellular Component:intracellular;GO:0042981:Biological Process:regulation of apoptosis;GO:0005515:Molecular Function:protein binding;GO:0006915:Biological Process:apoptosis;GO:0005524:Molecular Function:ATP binding; IPR001315:Caspase Recruitment;IPR002182:NB-ARC;IPR011029:DEATH-like;	8.80492	3.44	2	3	3	3	1047	120.199	6.58057
270020F_029380_eq	GO:0005840:Cellular Component:ribosome;GO:0006412:Biological Process:translation;GO:0003735:Molecular Function:structural constituent of ribosome; IPR000911:Ribosomal protein L11;IPR020783:Ribosomal protein L11, C-terminal domain;IPR020784:Ribosomal protein L11, N-terminal;IPR020785:Ribosomal protein L11, conserved site;	8.70531	9.09	1	1	1	3	165	17.8797	9.17334
	A2	Sequence	# PSMs	# Proteins	# Protein Groups	Protein Group Accessions	Modifications	ΔCn	XCorr	Probability	Charge	MH+ [Da]	ΔM [ppm]	RT [min]	# Missed Cleavages
	High	ATGGEVGATASLAPK	3	1	1	270020F_029380_eq		0	3.0874	0	2	1329.7	-0.808152	12.6112	0
		Accession	Description	Score	Coverage	# Proteins	# Unique Peptides	# Peptides	# PSMs	# AAs	MW [kDa]	calc. pI
		270020F_029380_eq	GO:0005840:Cellular Component:ribosome;GO:0006412:Biological Process:translation;GO:0003735:Molecular Function:structural constituent of ribosome; IPR000911:Ribosomal protein L11;IPR020783:Ribosomal protein L11, C-terminal domain;IPR020784:Ribosomal protein L11, N-terminal;IPR020785:Ribosomal protein L11, conserved site;	8.70531	9.09	1	1	1	3	165	17.8797	9.17334
215940R_213870_eq	GO:0005975:Biological Process:carbohydrate metabolic process;GO:0004553:Molecular Function:hydrolase activity, hydrolyzing O-glycosyl compounds;GO:0003824:Molecular Function:catalytic activity; IPR001701:Glycoside hydrolase, family 9;IPR008928:Six-hairpin glycosidase-like;IPR018221:Glycoside hydrolase, family 9, active site;	8.67923	12	2	3	3	3	300	32.9214	6.12549
	A2	Sequence	# PSMs	# Proteins	# Protein Groups	Protein Group Accessions	Modifications	ΔCn	XCorr	Probability	Charge	MH+ [Da]	ΔM [ppm]	RT [min]	# Missed Cleavages
	High	GFAAQQINYMLGDAGR	1	1	1	215940R_213870_eq		0	3.54906	0	2	1711.82	-1.83079	24.9677	0
		Accession	Description	Score	Coverage	# Proteins	# Unique Peptides	# Peptides	# PSMs	# AAs	MW [kDa]	calc. pI
		215940R_213870_eq	GO:0005975:Biological Process:carbohydrate metabolic process;GO:0004553:Molecular Function:hydrolase activity, hydrolyzing O-glycosyl compounds;GO:0003824:Molecular Function:catalytic activity; IPR001701:Glycoside hydrolase, family 9;IPR008928:Six-hairpin glycosidase-like;IPR018221:Glycoside hydrolase, family 9, active site;	8.67923	12	2	3	3	3	300	32.9214	6.12549
	High	DLYEFADTYR	1	2	1	215940R_213870_eq		0	2.5781	0	2	1292.58	0.945941	21.7807	0
		Accession	Description	Score	Coverage	# Proteins	# Unique Peptides	# Peptides	# PSMs	# AAs	MW [kDa]	calc. pI
		215940R_213870_eq	GO:0005975:Biological Process:carbohydrate metabolic process;GO:0004553:Molecular Function:hydrolase activity, hydrolyzing O-glycosyl compounds;GO:0003824:Molecular Function:catalytic activity; IPR001701:Glycoside hydrolase, family 9;IPR008928:Six-hairpin glycosidase-like;IPR018221:Glycoside hydrolase, family 9, active site;	8.67923	12	2	3	3	3	300	32.9214	6.12549
	High	QSGTMLVLYK	1	1	1	215940R_213870_eq		0	2.55206	0	2	1139.61	0.331295	19.0026	0
		Accession	Description	Score	Coverage	# Proteins	# Unique Peptides	# Peptides	# PSMs	# AAs	MW [kDa]	calc. pI
		215940R_213870_eq	GO:0005975:Biological Process:carbohydrate metabolic process;GO:0004553:Molecular Function:hydrolase activity, hydrolyzing O-glycosyl compounds;GO:0003824:Molecular Function:catalytic activity; IPR001701:Glycoside hydrolase, family 9;IPR008928:Six-hairpin glycosidase-like;IPR018221:Glycoside hydrolase, family 9, active site;	8.67923	12	2	3	3	3	300	32.9214	6.12549
177810F_001910_eq	GO:0003676:Molecular Function:nucleic acid binding; IPR000504:RNA recognition motif domain;	8.65107	3.76	1	1	1	2	425	46.0045	8.93896
	A2	Sequence	# PSMs	# Proteins	# Protein Groups	Protein Group Accessions	Modifications	ΔCn	XCorr	Probability	Charge	MH+ [Da]	ΔM [ppm]	RT [min]	# Missed Cleavages
	High	IFVGGLSANTVLEDVK	2	1	1	177810F_001910_eq		0	4.33732	0	2	1661.91	-1.47808	24.3347	0
		Accession	Description	Score	Coverage	# Proteins	# Unique Peptides	# Peptides	# PSMs	# AAs	MW [kDa]	calc. pI
		177810F_001910_eq	GO:0003676:Molecular Function:nucleic acid binding; IPR000504:RNA recognition motif domain;	8.65107	3.76	1	1	1	2	425	46.0045	8.93896
199450F	GO:0005524:Molecular Function:ATP binding; IPR001023:Heat shock protein Hsp70;IPR013126:Heat shock protein 70;IPR018181:Heat shock protein 70, conserved site;	8.6191	6.38	3	2	3	3	596	65.3253	5.35107
	A2	Sequence	# PSMs	# Proteins	# Protein Groups	Protein Group Accessions	Modifications	ΔCn	XCorr	Probability	Charge	MH+ [Da]	ΔM [ppm]	RT [min]	# Missed Cleavages
	High	IINEPTAAAIAYGLDK	1	4	2	112930R_177650_eq;199450F		0	3.60858	0	2	1659.9	0.894522	22.1102	0
		Accession	Description	Score	Coverage	# Proteins	# Unique Peptides	# Peptides	# PSMs	# AAs	MW [kDa]	calc. pI
		112930R_177650_eq	GO:0005524:Molecular Function:ATP binding; IPR001023:Heat shock protein Hsp70;IPR013126:Heat shock protein 70;IPR018181:Heat shock protein 70, conserved site;	22.3361	12.03	3	5	6	7	665	73.5226	4.99561
		199450F	GO:0005524:Molecular Function:ATP binding; IPR001023:Heat shock protein Hsp70;IPR013126:Heat shock protein 70;IPR018181:Heat shock protein 70, conserved site;	8.6191	6.38	3	2	3	3	596	65.3253	5.35107
	High	FEELNADLFR	1	1	1	199450F		0	2.59932	0	2	1253.62	-0.782853	23.2127	0
		Accession	Description	Score	Coverage	# Proteins	# Unique Peptides	# Peptides	# PSMs	# AAs	MW [kDa]	calc. pI
		199450F	GO:0005524:Molecular Function:ATP binding; IPR001023:Heat shock protein Hsp70;IPR013126:Heat shock protein 70;IPR018181:Heat shock protein 70, conserved site;	8.6191	6.38	3	2	3	3	596	65.3253	5.35107
	High	DAGTISGMNVLR	1	1	1	199450F		0	2.4112	0	2	1233.63	0.582893	17.5466	0
		Accession	Description	Score	Coverage	# Proteins	# Unique Peptides	# Peptides	# PSMs	# AAs	MW [kDa]	calc. pI
		199450F	GO:0005524:Molecular Function:ATP binding; IPR001023:Heat shock protein Hsp70;IPR013126:Heat shock protein 70;IPR018181:Heat shock protein 70, conserved site;	8.6191	6.38	3	2	3	3	596	65.3253	5.35107
133640F_093240_in	GO:0006278:Biological Process:RNA-dependent DNA replication;GO:0003723:Molecular Function:RNA binding;GO:0005622:Cellular Component:intracellular;GO:0005840:Cellular Component:ribosome;GO:0006412:Biological Process:translation;GO:0015074:Biological Process:DNA integration;GO:0003677:Molecular Function:DNA binding;GO:0003676:Molecular Function:nucleic acid binding;GO:0003735:Molecular Function:str…	8.54514	2	1	3	3	3	1703	190.656	9.71533
	A2	Sequence	# PSMs	# Proteins	# Protein Groups	Protein Group Accessions	Modifications	ΔCn	XCorr	Probability	Charge	MH+ [Da]	ΔM [ppm]	RT [min]	# Missed Cleavages
	High	LAPDYDALDVANK	1	1	1	133640F_093240_in		0	3.20369	0	2	1404.7	-0.255135	17.1716	0
		Accession	Description	Score	Coverage	# Proteins	# Unique Peptides	# Peptides	# PSMs	# AAs	MW [kDa]	calc. pI
		133640F_093240_in	GO:0006278:Biological Process:RNA-dependent DNA replication;GO:0003723:Molecular Function:RNA binding;GO:0005622:Cellular Component:intracellular;GO:0005840:Cellular Component:ribosome;GO:0006412:Biological Process:translation;GO:0015074:Biological Process:DNA integration;GO:0003677:Molecular Function:DNA binding;GO:0003676:Molecular Function:nucleic acid binding;GO:0003735:Molecular Function:str…	8.54514	2	1	3	3	3	1703	190.656	9.71533
	High	VNTLIRPDGQK	1	1	1	133640F_093240_in		0	2.84868	0	2	1240.7	-1.09681	15.7604	0
		Accession	Description	Score	Coverage	# Proteins	# Unique Peptides	# Peptides	# PSMs	# AAs	MW [kDa]	calc. pI
		133640F_093240_in	GO:0006278:Biological Process:RNA-dependent DNA replication;GO:0003723:Molecular Function:RNA binding;GO:0005622:Cellular Component:intracellular;GO:0005840:Cellular Component:ribosome;GO:0006412:Biological Process:translation;GO:0015074:Biological Process:DNA integration;GO:0003677:Molecular Function:DNA binding;GO:0003676:Molecular Function:nucleic acid binding;GO:0003735:Molecular Function:str…	8.54514	2	1	3	3	3	1703	190.656	9.71533
	High	HPLTTESAMK	1	1	1	133640F_093240_in		0	2.49277	0	2	1114.56	0.573317	16.0739	0
		Accession	Description	Score	Coverage	# Proteins	# Unique Peptides	# Peptides	# PSMs	# AAs	MW [kDa]	calc. pI
		133640F_093240_in	GO:0006278:Biological Process:RNA-dependent DNA replication;GO:0003723:Molecular Function:RNA binding;GO:0005622:Cellular Component:intracellular;GO:0005840:Cellular Component:ribosome;GO:0006412:Biological Process:translation;GO:0015074:Biological Process:DNA integration;GO:0003677:Molecular Function:DNA binding;GO:0003676:Molecular Function:nucleic acid binding;GO:0003735:Molecular Function:str…	8.54514	2	1	3	3	3	1703	190.656	9.71533
049020R_325030_in	IPR000118:Granulin;	8.53029	5.08	1	3	3	3	1968	211.959	6.55127
	A2	Sequence	# PSMs	# Proteins	# Protein Groups	Protein Group Accessions	Modifications	ΔCn	XCorr	Probability	Charge	MH+ [Da]	ΔM [ppm]	RT [min]	# Missed Cleavages
	High	SGQWGccPLPK	1	1	1	049020R_325030_in	C6(Carbamidomethyl); C7(Carbamidomethyl)	0	3.33264	0	2	1289.58	1.03069	15.9576	0
		Accession	Description	Score	Coverage	# Proteins	# Unique Peptides	# Peptides	# PSMs	# AAs	MW [kDa]	calc. pI
		049020R_325030_in	IPR000118:Granulin;	8.53029	5.08	1	3	3	3	1968	211.959	6.55127
	High	NGQWGccPLPK	1	1	1	049020R_325030_in	C6(Carbamidomethyl); C7(Carbamidomethyl)	0	2.74142	0	2	1316.59	-1.05738	15.6447	0
		Accession	Description	Score	Coverage	# Proteins	# Unique Peptides	# Peptides	# PSMs	# AAs	MW [kDa]	calc. pI
		049020R_325030_in	IPR000118:Granulin;	8.53029	5.08	1	3	3	3	1968	211.959	6.55127
	High	TTGEWGccPLEK	1	1	1	049020R_325030_in	C7(Carbamidomethyl); C8(Carbamidomethyl)	0	2.45623	0	2	1437.61	-3.20034	16.0071	0
		Accession	Description	Score	Coverage	# Proteins	# Unique Peptides	# Peptides	# PSMs	# AAs	MW [kDa]	calc. pI
		049020R_325030_in	IPR000118:Granulin;	8.53029	5.08	1	3	3	3	1968	211.959	6.55127
013970F_117640_in	GO:0005975:Biological Process:carbohydrate metabolic process;GO:0004553:Molecular Function:hydrolase activity, hydrolyzing O-glycosyl compounds; IPR000757:Glycoside hydrolase, family 16;IPR008985:Concanavalin A-like lectin/glucanase;	8.51258	2.6	1	1	1	3	539	58.8792	5.19873
	A2	Sequence	# PSMs	# Proteins	# Protein Groups	Protein Group Accessions	Modifications	ΔCn	XCorr	Probability	Charge	MH+ [Da]	ΔM [ppm]	RT [min]	# Missed Cleavages
	High	DNTLFIKPTLTSEK	3	1	1	013970F_117640_in		0	2.84615	0	2	1606.87	0.588228	22.3059	0
		Accession	Description	Score	Coverage	# Proteins	# Unique Peptides	# Peptides	# PSMs	# AAs	MW [kDa]	calc. pI
		013970F_117640_in	GO:0005975:Biological Process:carbohydrate metabolic process;GO:0004553:Molecular Function:hydrolase activity, hydrolyzing O-glycosyl compounds; IPR000757:Glycoside hydrolase, family 16;IPR008985:Concanavalin A-like lectin/glucanase;	8.51258	2.6	1	1	1	3	539	58.8792	5.19873
025980R_298530_eq	GO:0030674:Molecular Function:protein binding, bridging;GO:0051015:Molecular Function:actin filament binding; IPR008999:Actin cross-linking;IPR022768:Fascin domain;	8.3881	3.18	1	1	1	3	472	53.6224	6.37939
	A2	Sequence	# PSMs	# Proteins	# Protein Groups	Protein Group Accessions	Modifications	ΔCn	XCorr	Probability	Charge	MH+ [Da]	ΔM [ppm]	RT [min]	# Missed Cleavages
	High	QGVDVAANQDFDEER	3	1	1	025980R_298530_eq		0	3.30137	0	2	1692.74	-1.04033	14.6787	0
		Accession	Description	Score	Coverage	# Proteins	# Unique Peptides	# Peptides	# PSMs	# AAs	MW [kDa]	calc. pI
		025980R_298530_eq	GO:0030674:Molecular Function:protein binding, bridging;GO:0051015:Molecular Function:actin filament binding; IPR008999:Actin cross-linking;IPR022768:Fascin domain;	8.3881	3.18	1	1	1	3	472	53.6224	6.37939
245640F_011070_eq	GO:0006418:Biological Process:tRNA aminoacylation for protein translation;GO:0004812:Molecular Function:aminoacyl-tRNA ligase activity;GO:0005737:Cellular Component:cytoplasm;GO:0006412:Biological Process:translation;GO:0043039:Biological Process:tRNA aminoacylation;GO:0000166:Molecular Function:nucleotide binding; IPR000738:WHEP-TRS;IPR000924:Glutamyl/glutaminyl-tRNA synthetase, class Ic;IPR0014…	8.33153	4.34	2	2	2	3	944	106	8.646
	A2	Sequence	# PSMs	# Proteins	# Protein Groups	Protein Group Accessions	Modifications	ΔCn	XCorr	Probability	Charge	MH+ [Da]	ΔM [ppm]	RT [min]	# Missed Cleavages
	High	AGLAYVDDTEAEVMK	2	1	1	245640F_011070_eq		0	3.22897	0	2	1611.76	0.212555	20.0475	0
		Accession	Description	Score	Coverage	# Proteins	# Unique Peptides	# Peptides	# PSMs	# AAs	MW [kDa]	calc. pI
		245640F_011070_eq	GO:0006418:Biological Process:tRNA aminoacylation for protein translation;GO:0004812:Molecular Function:aminoacyl-tRNA ligase activity;GO:0005737:Cellular Component:cytoplasm;GO:0006412:Biological Process:translation;GO:0043039:Biological Process:tRNA aminoacylation;GO:0000166:Molecular Function:nucleotide binding; IPR000738:WHEP-TRS;IPR000924:Glutamyl/glutaminyl-tRNA synthetase, class Ic;IPR0014…	8.33153	4.34	2	2	2	3	944	106	8.646
	High	DSVPVQVQEGK	1	2	1	245640F_011070_eq		0	2.57944	0	2	1185.61	1.92099	11.0362	0
		Accession	Description	Score	Coverage	# Proteins	# Unique Peptides	# Peptides	# PSMs	# AAs	MW [kDa]	calc. pI
		245640F_011070_eq	GO:0006418:Biological Process:tRNA aminoacylation for protein translation;GO:0004812:Molecular Function:aminoacyl-tRNA ligase activity;GO:0005737:Cellular Component:cytoplasm;GO:0006412:Biological Process:translation;GO:0043039:Biological Process:tRNA aminoacylation;GO:0000166:Molecular Function:nucleotide binding; IPR000738:WHEP-TRS;IPR000924:Glutamyl/glutaminyl-tRNA synthetase, class Ic;IPR0014…	8.33153	4.34	2	2	2	3	944	106	8.646
162220F_111230_in	GO:0003676:Molecular Function:nucleic acid binding; IPR000504:RNA recognition motif domain;	8.22681	5.65	1	2	2	3	407	45.2893	8.11865
	A2	Sequence	# PSMs	# Proteins	# Protein Groups	Protein Group Accessions	Modifications	ΔCn	XCorr	Probability	Charge	MH+ [Da]	ΔM [ppm]	RT [min]	# Missed Cleavages
	High	NTFSNFGPIQEIR	2	1	1	162220F_111230_in		0	3.16503	0	2	1522.76	-1.75777	21.8551	0
		Accession	Description	Score	Coverage	# Proteins	# Unique Peptides	# Peptides	# PSMs	# AAs	MW [kDa]	calc. pI
		162220F_111230_in	GO:0003676:Molecular Function:nucleic acid binding; IPR000504:RNA recognition motif domain;	8.22681	5.65	1	2	2	3	407	45.2893	8.11865
	High	GYGFVSFVNK	1	1	1	162220F_111230_in		0	2.41414	0	2	1117.57	1.71477	21.8507	0
		Accession	Description	Score	Coverage	# Proteins	# Unique Peptides	# Peptides	# PSMs	# AAs	MW [kDa]	calc. pI
		162220F_111230_in	GO:0003676:Molecular Function:nucleic acid binding; IPR000504:RNA recognition motif domain;	8.22681	5.65	1	2	2	3	407	45.2893	8.11865
141540R_209410_eq	GO:0030117:Cellular Component:membrane coat;GO:0006886:Biological Process:intracellular protein transport;GO:0005488:Molecular Function:binding;GO:0005794:Cellular Component:Golgi apparatus;GO:0015031:Biological Process:protein transport;GO:0008565:Molecular Function:protein transporter activity; IPR002553:Clathrin/coatomer adaptor, adaptin-like, N-terminal;IPR010474:Bovine leukaemia virus recept…	8.08135	4.33	1	3	3	3	855	96.8412	6.49365
	A2	Sequence	# PSMs	# Proteins	# Protein Groups	Protein Group Accessions	Modifications	ΔCn	XCorr	Probability	Charge	MH+ [Da]	ΔM [ppm]	RT [min]	# Missed Cleavages
	High	ILIEDSDQNLK	1	1	1	141540R_209410_eq		0	2.87354	0	2	1287.68	0.0897098	14.8585	0
		Accession	Description	Score	Coverage	# Proteins	# Unique Peptides	# Peptides	# PSMs	# AAs	MW [kDa]	calc. pI
		141540R_209410_eq	GO:0030117:Cellular Component:membrane coat;GO:0006886:Biological Process:intracellular protein transport;GO:0005488:Molecular Function:binding;GO:0005794:Cellular Component:Golgi apparatus;GO:0015031:Biological Process:protein transport;GO:0008565:Molecular Function:protein transporter activity; IPR002553:Clathrin/coatomer adaptor, adaptin-like, N-terminal;IPR010474:Bovine leukaemia virus recept…	8.08135	4.33	1	3	3	3	855	96.8412	6.49365
	High	LLDIDLDRPLEDDEK	1	1	1	141540R_209410_eq		0	2.6633	0	2	1798.91	0.21954	27.5554	0
		Accession	Description	Score	Coverage	# Proteins	# Unique Peptides	# Peptides	# PSMs	# AAs	MW [kDa]	calc. pI
		141540R_209410_eq	GO:0030117:Cellular Component:membrane coat;GO:0006886:Biological Process:intracellular protein transport;GO:0005488:Molecular Function:binding;GO:0005794:Cellular Component:Golgi apparatus;GO:0015031:Biological Process:protein transport;GO:0008565:Molecular Function:protein transporter activity; IPR002553:Clathrin/coatomer adaptor, adaptin-like, N-terminal;IPR010474:Bovine leukaemia virus recept…	8.08135	4.33	1	3	3	3	855	96.8412	6.49365
	High	ALDLLYGMVSK	1	1	1	141540R_209410_eq		0	2.54451	0	2	1209.66	1.61581	24.2461	0
		Accession	Description	Score	Coverage	# Proteins	# Unique Peptides	# Peptides	# PSMs	# AAs	MW [kDa]	calc. pI
		141540R_209410_eq	GO:0030117:Cellular Component:membrane coat;GO:0006886:Biological Process:intracellular protein transport;GO:0005488:Molecular Function:binding;GO:0005794:Cellular Component:Golgi apparatus;GO:0015031:Biological Process:protein transport;GO:0008565:Molecular Function:protein transporter activity; IPR002553:Clathrin/coatomer adaptor, adaptin-like, N-terminal;IPR010474:Bovine leukaemia virus recept…	8.08135	4.33	1	3	3	3	855	96.8412	6.49365
301500F_057270_eq	GO:0006413:Biological Process:translational initiation;GO:0003743:Molecular Function:translation initiation factor activity;GO:0003723:Molecular Function:RNA binding; IPR001253:Translation initiation factor 1A (eIF-1A);IPR006196:RNA-binding domain, S1, IF1 type;IPR016027:Nucleic acid-binding, OB-fold-like;IPR018104:Translation initiation factor 1A (eIF-1A), conserved site;	8.06348	9.82	1	1	1	3	112	12.9188	9.56885
	A2	Sequence	# PSMs	# Proteins	# Protein Groups	Protein Group Accessions	Modifications	ΔCn	XCorr	Probability	Charge	MH+ [Da]	ΔM [ppm]	RT [min]	# Missed Cleavages
	High	EDGQEYAQVTK	3	1	1	301500F_057270_eq		0	2.731	0	2	1267.58	1.05492	11.1328	0
		Accession	Description	Score	Coverage	# Proteins	# Unique Peptides	# Peptides	# PSMs	# AAs	MW [kDa]	calc. pI
		301500F_057270_eq	GO:0006413:Biological Process:translational initiation;GO:0003743:Molecular Function:translation initiation factor activity;GO:0003723:Molecular Function:RNA binding; IPR001253:Translation initiation factor 1A (eIF-1A);IPR006196:RNA-binding domain, S1, IF1 type;IPR016027:Nucleic acid-binding, OB-fold-like;IPR018104:Translation initiation factor 1A (eIF-1A), conserved site;	8.06348	9.82	1	1	1	3	112	12.9188	9.56885
158500F_043730_eq	GO:0005622:Cellular Component:intracellular;GO:0005840:Cellular Component:ribosome;GO:0006412:Biological Process:translation;GO:0003735:Molecular Function:structural constituent of ribosome; IPR000915:Ribosomal protein L6E;IPR005568:Ribosomal protein L6, N-terminal;	7.90084	8.24	1	2	2	3	255	29.6434	10.6235
	A2	Sequence	# PSMs	# Proteins	# Protein Groups	Protein Group Accessions	Modifications	ΔCn	XCorr	Probability	Charge	MH+ [Da]	ΔM [ppm]	RT [min]	# Missed Cleavages
	High	VNQIYVIATK	2	1	1	158500F_043730_eq		0	2.75735	0	2	1148.67	1.47447	16.5104	0
		Accession	Description	Score	Coverage	# Proteins	# Unique Peptides	# Peptides	# PSMs	# AAs	MW [kDa]	calc. pI
		158500F_043730_eq	GO:0005622:Cellular Component:intracellular;GO:0005840:Cellular Component:ribosome;GO:0006412:Biological Process:translation;GO:0003735:Molecular Function:structural constituent of ribosome; IPR000915:Ribosomal protein L6E;IPR005568:Ribosomal protein L6, N-terminal;	7.90084	8.24	1	2	2	3	255	29.6434	10.6235
	High	VDSQILPLLQK	1	1	1	158500F_043730_eq		0	2.41168	0	2	1253.75	3.37918	20.8886	0
		Accession	Description	Score	Coverage	# Proteins	# Unique Peptides	# Peptides	# PSMs	# AAs	MW [kDa]	calc. pI
		158500F_043730_eq	GO:0005622:Cellular Component:intracellular;GO:0005840:Cellular Component:ribosome;GO:0006412:Biological Process:translation;GO:0003735:Molecular Function:structural constituent of ribosome; IPR000915:Ribosomal protein L6E;IPR005568:Ribosomal protein L6, N-terminal;	7.90084	8.24	1	2	2	3	255	29.6434	10.6235
080170R_251030_eq	GO:0016020:Cellular Component:membrane; IPR005052:Legume-like lectin;IPR008985:Concanavalin A-like lectin/glucanase;	7.8353	4.45	1	2	2	3	517	58.7003	6.63916
	A2	Sequence	# PSMs	# Proteins	# Protein Groups	Protein Group Accessions	Modifications	ΔCn	XCorr	Probability	Charge	MH+ [Da]	ΔM [ppm]	RT [min]	# Missed Cleavages
	High	FTGEFDQYQQK	1	1	1	080170R_251030_eq		0	2.74363	0	2	1390.62	-2.92868	15.6507	0
		Accession	Description	Score	Coverage	# Proteins	# Unique Peptides	# Peptides	# PSMs	# AAs	MW [kDa]	calc. pI
		080170R_251030_eq	GO:0016020:Cellular Component:membrane; IPR005052:Legume-like lectin;IPR008985:Concanavalin A-like lectin/glucanase;	7.8353	4.45	1	2	2	3	517	58.7003	6.63916
	High	GVDGPVYGSSDR	2	1	1	080170R_251030_eq		0	2.57099	0	2	1208.55	-0.0119833	11.4495	0
		Accession	Description	Score	Coverage	# Proteins	# Unique Peptides	# Peptides	# PSMs	# AAs	MW [kDa]	calc. pI
		080170R_251030_eq	GO:0016020:Cellular Component:membrane; IPR005052:Legume-like lectin;IPR008985:Concanavalin A-like lectin/glucanase;	7.8353	4.45	1	2	2	3	517	58.7003	6.63916
177380R_244960_eq	GO:0005622:Cellular Component:intracellular;GO:0005840:Cellular Component:ribosome;GO:0006412:Biological Process:translation;GO:0003735:Molecular Function:structural constituent of ribosome; IPR000892:Ribosomal protein S26e;	7.83492	8.38	1	1	1	2	179	20.2217	11.2534
	A2	Sequence	# PSMs	# Proteins	# Protein Groups	Protein Group Accessions	Modifications	ΔCn	XCorr	Probability	Charge	MH+ [Da]	ΔM [ppm]	RT [min]	# Missed Cleavages
	High	DISEASVYEVYALPK	2	1	1	177380R_244960_eq		0	4.02658	0	2	1683.85	0.756156	22.7295	0
		Accession	Description	Score	Coverage	# Proteins	# Unique Peptides	# Peptides	# PSMs	# AAs	MW [kDa]	calc. pI
		177380R_244960_eq	GO:0005622:Cellular Component:intracellular;GO:0005840:Cellular Component:ribosome;GO:0006412:Biological Process:translation;GO:0003735:Molecular Function:structural constituent of ribosome; IPR000892:Ribosomal protein S26e;	7.83492	8.38	1	1	1	2	179	20.2217	11.2534
218650R_290960_eq	GO:0030117:Cellular Component:membrane coat;GO:0006886:Biological Process:intracellular protein transport;GO:0030131:Cellular Component:clathrin adaptor complex;GO:0005488:Molecular Function:binding;GO:0016020:Cellular Component:membrane;GO:0015031:Biological Process:protein transport;GO:0008565:Molecular Function:protein transporter activity; IPR002553:Clathrin/coatomer adaptor, adaptin-like, N-…	7.82114	2.63	1	2	2	3	987	109.578	7.13721
	A2	Sequence	# PSMs	# Proteins	# Protein Groups	Protein Group Accessions	Modifications	ΔCn	XCorr	Probability	Charge	MH+ [Da]	ΔM [ppm]	RT [min]	# Missed Cleavages
	High	LIVSGETIDAVK	2	1	1	218650R_290960_eq		0	2.66172	0	2	1244.71	1.6118	16.7558	0
		Accession	Description	Score	Coverage	# Proteins	# Unique Peptides	# Peptides	# PSMs	# AAs	MW [kDa]	calc. pI
		218650R_290960_eq	GO:0030117:Cellular Component:membrane coat;GO:0006886:Biological Process:intracellular protein transport;GO:0030131:Cellular Component:clathrin adaptor complex;GO:0005488:Molecular Function:binding;GO:0016020:Cellular Component:membrane;GO:0015031:Biological Process:protein transport;GO:0008565:Molecular Function:protein transporter activity; IPR002553:Clathrin/coatomer adaptor, adaptin-like, N-…	7.82114	2.63	1	2	2	3	987	109.578	7.13721
	High	TSPDTVPSGEWTQR	1	1	1	218650R_290960_eq		0	2.54145	0	2	1560.73	0.618106	15.1576	0
		Accession	Description	Score	Coverage	# Proteins	# Unique Peptides	# Peptides	# PSMs	# AAs	MW [kDa]	calc. pI
		218650R_290960_eq	GO:0030117:Cellular Component:membrane coat;GO:0006886:Biological Process:intracellular protein transport;GO:0030131:Cellular Component:clathrin adaptor complex;GO:0005488:Molecular Function:binding;GO:0016020:Cellular Component:membrane;GO:0015031:Biological Process:protein transport;GO:0008565:Molecular Function:protein transporter activity; IPR002553:Clathrin/coatomer adaptor, adaptin-like, N-…	7.82114	2.63	1	2	2	3	987	109.578	7.13721
150770F_025150_eq	GO:0009058:Biological Process:biosynthetic process;GO:0016742:Molecular Function:hydroxymethyl-, formyl- and related transferase activity;GO:0048037:Molecular Function:cofactor binding;GO:0000036:Molecular Function:acyl carrier activity;GO:0003824:Molecular Function:catalytic activity;GO:0008152:Biological Process:metabolic process;GO:0055114:Biological Process:oxidation-reduction process;GO:0016…	7.57579	2.62	1	2	2	3	915	100.818	5.8335
	A2	Sequence	# PSMs	# Proteins	# Protein Groups	Protein Group Accessions	Modifications	ΔCn	XCorr	Probability	Charge	MH+ [Da]	ΔM [ppm]	RT [min]	# Missed Cleavages
	High	VGFTGSTPVGK	2	1	1	150770F_025150_eq		0	2.55546	0	2	1049.57	2.70206	12.9341	0
		Accession	Description	Score	Coverage	# Proteins	# Unique Peptides	# Peptides	# PSMs	# AAs	MW [kDa]	calc. pI
		150770F_025150_eq	GO:0009058:Biological Process:biosynthetic process;GO:0016742:Molecular Function:hydroxymethyl-, formyl- and related transferase activity;GO:0048037:Molecular Function:cofactor binding;GO:0000036:Molecular Function:acyl carrier activity;GO:0003824:Molecular Function:catalytic activity;GO:0008152:Biological Process:metabolic process;GO:0055114:Biological Process:oxidation-reduction process;GO:0016…	7.57579	2.62	1	2	2	3	915	100.818	5.8335
	High	SPLVIFNDcDLDR	1	1	1	150770F_025150_eq	C9(Carbamidomethyl)	0	2.46706	0	2	1563.75	-0.705966	22.7464	0
		Accession	Description	Score	Coverage	# Proteins	# Unique Peptides	# Peptides	# PSMs	# AAs	MW [kDa]	calc. pI
		150770F_025150_eq	GO:0009058:Biological Process:biosynthetic process;GO:0016742:Molecular Function:hydroxymethyl-, formyl- and related transferase activity;GO:0048037:Molecular Function:cofactor binding;GO:0000036:Molecular Function:acyl carrier activity;GO:0003824:Molecular Function:catalytic activity;GO:0008152:Biological Process:metabolic process;GO:0055114:Biological Process:oxidation-reduction process;GO:0016…	7.57579	2.62	1	2	2	3	915	100.818	5.8335
012720R_264290_in	NULL	7.55305	1.26	1	1	1	3	952	104.526	6.27783
	A2	Sequence	# PSMs	# Proteins	# Protein Groups	Protein Group Accessions	Modifications	ΔCn	XCorr	Probability	Charge	MH+ [Da]	ΔM [ppm]	RT [min]	# Missed Cleavages
	High	SIITLGDTLGSR	3	1	1	012720R_264290_in		0	2.55925	0	2	1232.69	0.747233	20.4683	0
		Accession	Description	Score	Coverage	# Proteins	# Unique Peptides	# Peptides	# PSMs	# AAs	MW [kDa]	calc. pI
		012720R_264290_in	NULL	7.55305	1.26	1	1	1	3	952	104.526	6.27783
002250R_207270_in	GO:0005622:Cellular Component:intracellular;GO:0005840:Cellular Component:ribosome;GO:0006412:Biological Process:translation;GO:0003735:Molecular Function:structural constituent of ribosome; IPR001976:Ribosomal protein S24e;IPR012678:Ribosomal protein L23/L15e;IPR018098:Ribosomal S24e conserved site;	7.49028	11.45	1	1	1	2	131	15.1954	11.019
	A2	Sequence	# PSMs	# Proteins	# Protein Groups	Protein Group Accessions	Modifications	ΔCn	XCorr	Probability	Charge	MH+ [Da]	ΔM [ppm]	RT [min]	# Missed Cleavages
	High	TTGFGLIYDTLDFAK	2	1	1	002250R_207270_in		0	3.78093	0	2	1661.84	-1.89215	30.975	0
		Accession	Description	Score	Coverage	# Proteins	# Unique Peptides	# Peptides	# PSMs	# AAs	MW [kDa]	calc. pI
		002250R_207270_in	GO:0005622:Cellular Component:intracellular;GO:0005840:Cellular Component:ribosome;GO:0006412:Biological Process:translation;GO:0003735:Molecular Function:structural constituent of ribosome; IPR001976:Ribosomal protein S24e;IPR012678:Ribosomal protein L23/L15e;IPR018098:Ribosomal S24e conserved site;	7.49028	11.45	1	1	1	2	131	15.1954	11.019
219740F_100280_eq	GO:0003723:Molecular Function:RNA binding; IPR004087:K Homology;IPR004088:K Homology, type 1;IPR018111:K Homology, type 1, subgroup;	7.47782	9.56	1	3	3	3	617	65.0025	8.646
	A2	Sequence	# PSMs	# Proteins	# Protein Groups	Protein Group Accessions	Modifications	ΔCn	XCorr	Probability	Charge	MH+ [Da]	ΔM [ppm]	RT [min]	# Missed Cleavages
	High	IDEPLPGSTDR	1	1	1	219740F_100280_eq		0	2.5735	0	2	1199.59	-1.27426	12.6355	0
		Accession	Description	Score	Coverage	# Proteins	# Unique Peptides	# Peptides	# PSMs	# AAs	MW [kDa]	calc. pI
		219740F_100280_eq	GO:0003723:Molecular Function:RNA binding; IPR004087:K Homology;IPR004088:K Homology, type 1;IPR018111:K Homology, type 1, subgroup;	7.47782	9.56	1	3	3	3	617	65.0025	8.646
	High	ATVTVPDcTGPER	1	1	1	219740F_100280_eq	C8(Carbamidomethyl)	0	2.46893	0	2	1402.66	0.8405	12.4167	0
		Accession	Description	Score	Coverage	# Proteins	# Unique Peptides	# Peptides	# PSMs	# AAs	MW [kDa]	calc. pI
		219740F_100280_eq	GO:0003723:Molecular Function:RNA binding; IPR004087:K Homology;IPR004088:K Homology, type 1;IPR018111:K Homology, type 1, subgroup;	7.47782	9.56	1	3	3	3	617	65.0025	8.646
	High	IITISGNDDQIR	1	1	1	219740F_100280_eq		0	2.4354	0	2	1344.71	-0.266169	15.891	0
		Accession	Description	Score	Coverage	# Proteins	# Unique Peptides	# Peptides	# PSMs	# AAs	MW [kDa]	calc. pI
		219740F_100280_eq	GO:0003723:Molecular Function:RNA binding; IPR004087:K Homology;IPR004088:K Homology, type 1;IPR018111:K Homology, type 1, subgroup;	7.47782	9.56	1	3	3	3	617	65.0025	8.646
230060R_233480_in	GO:0016021:Cellular Component:integral to membrane; IPR000301:Tetraspanin, subgroup;IPR018499:Tetraspanin;	7.42805	5.35	1	1	1	3	243	26.6017	8.35303
	A2	Sequence	# PSMs	# Proteins	# Protein Groups	Protein Group Accessions	Modifications	ΔCn	XCorr	Probability	Charge	MH+ [Da]	ΔM [ppm]	RT [min]	# Missed Cleavages
	High	VGNSLVTALAGDK	3	1	1	230060R_233480_in		0	2.56506	0	2	1244.69	1.61465	18.8005	0
		Accession	Description	Score	Coverage	# Proteins	# Unique Peptides	# Peptides	# PSMs	# AAs	MW [kDa]	calc. pI
		230060R_233480_in	GO:0016021:Cellular Component:integral to membrane; IPR000301:Tetraspanin, subgroup;IPR018499:Tetraspanin;	7.42805	5.35	1	1	1	3	243	26.6017	8.35303
113920R_231890_eq	GO:0005975:Biological Process:carbohydrate metabolic process;GO:0004553:Molecular Function:hydrolase activity, hydrolyzing O-glycosyl compounds; IPR001360:Glycoside hydrolase, family 1;IPR017853:Glycoside hydrolase, superfamily;IPR018120:Glycoside hydrolase, family 1, active site;	7.41229	2.67	1	1	1	2	561	64.2088	5.12256
	A2	Sequence	# PSMs	# Proteins	# Protein Groups	Protein Group Accessions	Modifications	ΔCn	XCorr	Probability	Charge	MH+ [Da]	ΔM [ppm]	RT [min]	# Missed Cleavages
	High	DEYGDPDVYVTENGR	2	1	1	113920R_231890_eq		0	3.71345	0	2	1728.73	-0.648523	16.8906	0
		Accession	Description	Score	Coverage	# Proteins	# Unique Peptides	# Peptides	# PSMs	# AAs	MW [kDa]	calc. pI
		113920R_231890_eq	GO:0005975:Biological Process:carbohydrate metabolic process;GO:0004553:Molecular Function:hydrolase activity, hydrolyzing O-glycosyl compounds; IPR001360:Glycoside hydrolase, family 1;IPR017853:Glycoside hydrolase, superfamily;IPR018120:Glycoside hydrolase, family 1, active site;	7.41229	2.67	1	1	1	2	561	64.2088	5.12256
069270F_055800_eq	GO:0005515:Molecular Function:protein binding; IPR000626:Ubiquitin;IPR019954:Ubiquitin conserved site;IPR019955:Ubiquitin supergroup;IPR019956:Ubiquitin subgroup;	7.38153	15.02	2	1	1	2	213	24.212	7.48877
	A2	Sequence	# PSMs	# Proteins	# Protein Groups	Protein Group Accessions	Modifications	ΔCn	XCorr	Probability	Charge	MH+ [Da]	ΔM [ppm]	RT [min]	# Missed Cleavages
	High	TITLEVEPSDTIENVK	2	2	1	069270F_055800_eq		0	3.91312	0	2	1787.93	1.93096	19.1154	0
		Accession	Description	Score	Coverage	# Proteins	# Unique Peptides	# Peptides	# PSMs	# AAs	MW [kDa]	calc. pI
		069270F_055800_eq	GO:0005515:Molecular Function:protein binding; IPR000626:Ubiquitin;IPR019954:Ubiquitin conserved site;IPR019955:Ubiquitin supergroup;IPR019956:Ubiquitin subgroup;	7.38153	15.02	2	1	1	2	213	24.212	7.48877
004370F_041240_eq	GO:0003779:Molecular Function:actin binding; IPR007122:Gelsolin;IPR007123:Gelsolin domain;	7.12308	2.15	1	1	1	2	743	82.0334	4.84326
	A2	Sequence	# PSMs	# Proteins	# Protein Groups	Protein Group Accessions	Modifications	ΔCn	XCorr	Probability	Charge	MH+ [Da]	ΔM [ppm]	RT [min]	# Missed Cleavages
	High	TLQTAGEYVETDPTGR	2	1	1	004370F_041240_eq		0	3.66757	0	2	1737.83	-0.0139306	15.1217	0
		Accession	Description	Score	Coverage	# Proteins	# Unique Peptides	# Peptides	# PSMs	# AAs	MW [kDa]	calc. pI
		004370F_041240_eq	GO:0003779:Molecular Function:actin binding; IPR007122:Gelsolin;IPR007123:Gelsolin domain;	7.12308	2.15	1	1	1	2	743	82.0334	4.84326
189950R_224500_in	GO:0003676:Molecular Function:nucleic acid binding;GO:0008026:Molecular Function:ATP-dependent helicase activity; IPR000629:RNA helicase, ATP-dependent, DEAD-box, conserved site;IPR001650:Helicase, C-terminal;IPR011545:DNA/RNA helicase, DEAD/DEAH box type, N-terminal;IPR014001:DEAD-like helicase;IPR014014:RNA helicase, DEAD-box type, Q motif;	6.93292	5.71	1	2	2	2	438	49.3135	5.12256
	A2	Sequence	# PSMs	# Proteins	# Protein Groups	Protein Group Accessions	Modifications	ΔCn	XCorr	Probability	Charge	MH+ [Da]	ΔM [ppm]	RT [min]	# Missed Cleavages
	High	LFVLDEADEMLSR	1	1	1	189950R_224500_in		0	3.47457	0	2	1537.75	-1.42877	27.2764	0
		Accession	Description	Score	Coverage	# Proteins	# Unique Peptides	# Peptides	# PSMs	# AAs	MW [kDa]	calc. pI
		189950R_224500_in	GO:0003676:Molecular Function:nucleic acid binding;GO:0008026:Molecular Function:ATP-dependent helicase activity; IPR000629:RNA helicase, ATP-dependent, DEAD-box, conserved site;IPR001650:Helicase, C-terminal;IPR011545:DNA/RNA helicase, DEAD/DEAH box type, N-terminal;IPR014001:DEAD-like helicase;IPR014014:RNA helicase, DEAD-box type, Q motif;	6.93292	5.71	1	2	2	2	438	49.3135	5.12256
	High	DVIAQAQSGTGK	1	1	1	189950R_224500_in		0	3.45834	0	2	1174.61	0.578826	10.3186	0
		Accession	Description	Score	Coverage	# Proteins	# Unique Peptides	# Peptides	# PSMs	# AAs	MW [kDa]	calc. pI
		189950R_224500_in	GO:0003676:Molecular Function:nucleic acid binding;GO:0008026:Molecular Function:ATP-dependent helicase activity; IPR000629:RNA helicase, ATP-dependent, DEAD-box, conserved site;IPR001650:Helicase, C-terminal;IPR011545:DNA/RNA helicase, DEAD/DEAH box type, N-terminal;IPR014001:DEAD-like helicase;IPR014014:RNA helicase, DEAD-box type, Q motif;	6.93292	5.71	1	2	2	2	438	49.3135	5.12256
142270F_159390_eq	GO:0005515:Molecular Function:protein binding;GO:0016459:Cellular Component:myosin complex;GO:0003774:Molecular Function:motor activity;GO:0005524:Molecular Function:ATP binding; IPR000048:IQ motif, EF-hand binding site;IPR001609:Myosin head, motor domain;	6.83984	2.22	1	2	2	2	1260	145.714	8.76318
	A2	Sequence	# PSMs	# Proteins	# Protein Groups	Protein Group Accessions	Modifications	ΔCn	XCorr	Probability	Charge	MH+ [Da]	ΔM [ppm]	RT [min]	# Missed Cleavages
	High	ESQSIIVSGESGAGK	1	1	1	142270F_159390_eq		0	3.90153	0	2	1448.72	0.185515	12.2221	0
		Accession	Description	Score	Coverage	# Proteins	# Unique Peptides	# Peptides	# PSMs	# AAs	MW [kDa]	calc. pI
		142270F_159390_eq	GO:0005515:Molecular Function:protein binding;GO:0016459:Cellular Component:myosin complex;GO:0003774:Molecular Function:motor activity;GO:0005524:Molecular Function:ATP binding; IPR000048:IQ motif, EF-hand binding site;IPR001609:Myosin head, motor domain;	6.83984	2.22	1	2	2	2	1260	145.714	8.76318
	High	ASGILDILDEESR	1	1	1	142270F_159390_eq		0	2.93831	0	2	1417.72	1.36019	24.6908	0
		Accession	Description	Score	Coverage	# Proteins	# Unique Peptides	# Peptides	# PSMs	# AAs	MW [kDa]	calc. pI
		142270F_159390_eq	GO:0005515:Molecular Function:protein binding;GO:0016459:Cellular Component:myosin complex;GO:0003774:Molecular Function:motor activity;GO:0005524:Molecular Function:ATP binding; IPR000048:IQ motif, EF-hand binding site;IPR001609:Myosin head, motor domain;	6.83984	2.22	1	2	2	2	1260	145.714	8.76318
156760F_062740_eq	GO:0006457:Biological Process:protein folding;GO:0005524:Molecular Function:ATP binding;GO:0044267:Biological Process:cellular protein metabolic process; IPR002194:Chaperonin TCP-1, conserved site;IPR002423:Chaperonin Cpn60/TCP-1;IPR012722:T-complex protein 1, zeta subunit;IPR017998:Chaperone, tailless complex polypeptide 1;	6.68683	3	1	1	1	2	533	58.006	6.53662
	A2	Sequence	# PSMs	# Proteins	# Protein Groups	Protein Group Accessions	Modifications	ΔCn	XCorr	Probability	Charge	MH+ [Da]	ΔM [ppm]	RT [min]	# Missed Cleavages
	High	VLAQNSGQDPQDTMVK	2	1	1	156760F_062740_eq		0	3.39561	0	2	1730.84	-1.01346	12.2719	0
		Accession	Description	Score	Coverage	# Proteins	# Unique Peptides	# Peptides	# PSMs	# AAs	MW [kDa]	calc. pI
		156760F_062740_eq	GO:0006457:Biological Process:protein folding;GO:0005524:Molecular Function:ATP binding;GO:0044267:Biological Process:cellular protein metabolic process; IPR002194:Chaperonin TCP-1, conserved site;IPR002423:Chaperonin Cpn60/TCP-1;IPR012722:T-complex protein 1, zeta subunit;IPR017998:Chaperone, tailless complex polypeptide 1;	6.68683	3	1	1	1	2	533	58.006	6.53662
203430F_059420_in	NULL	6.55527	1.16	1	1	1	2	1035	114.849	6.04932
	A2	Sequence	# PSMs	# Proteins	# Protein Groups	Protein Group Accessions	Modifications	ΔCn	XCorr	Probability	Charge	MH+ [Da]	ΔM [ppm]	RT [min]	# Missed Cleavages
	High	VEAADSQVAQSR	2	1	1	203430F_059420_in		0	3.31734	0	2	1260.62	0.125566	7.82357	0
		Accession	Description	Score	Coverage	# Proteins	# Unique Peptides	# Peptides	# PSMs	# AAs	MW [kDa]	calc. pI
		203430F_059420_in	NULL	6.55527	1.16	1	1	1	2	1035	114.849	6.04932
117770F_011340_in	GO:0006006:Biological Process:glucose metabolic process;GO:0055114:Biological Process:oxidation-reduction process;GO:0004345:Molecular Function:glucose-6-phosphate dehydrogenase activity;GO:0050661:Molecular Function:NADP binding; IPR001282:Glucose-6-phosphate dehydrogenase;IPR019796:Glucose-6-phosphate dehydrogenase, active site;IPR022674:Glucose-6-phosphate dehydrogenase, NAD-binding;IPR022675:…	6.53425	2.54	1	1	1	2	590	66.5947	7.47412
	A2	Sequence	# PSMs	# Proteins	# Protein Groups	Protein Group Accessions	Modifications	ΔCn	XCorr	Probability	Charge	MH+ [Da]	ΔM [ppm]	RT [min]	# Missed Cleavages
	High	TDFEHLNQEINTLPK	2	1	1	117770F_011340_in		0	3.4133	0	3	1798.9	1.55882	26.0593	0
		Accession	Description	Score	Coverage	# Proteins	# Unique Peptides	# Peptides	# PSMs	# AAs	MW [kDa]	calc. pI
		117770F_011340_in	GO:0006006:Biological Process:glucose metabolic process;GO:0055114:Biological Process:oxidation-reduction process;GO:0004345:Molecular Function:glucose-6-phosphate dehydrogenase activity;GO:0050661:Molecular Function:NADP binding; IPR001282:Glucose-6-phosphate dehydrogenase;IPR019796:Glucose-6-phosphate dehydrogenase, active site;IPR022674:Glucose-6-phosphate dehydrogenase, NAD-binding;IPR022675:…	6.53425	2.54	1	1	1	2	590	66.5947	7.47412
054820R_271730_eq	GO:0005622:Cellular Component:intracellular;GO:0005840:Cellular Component:ribosome;GO:0006412:Biological Process:translation;GO:0003735:Molecular Function:structural constituent of ribosome; IPR001380:Ribosomal protein L13e;IPR018256:Ribosomal protein L13e, conserved site;	6.51449	10.85	1	2	2	2	212	24.4413	11.2827
	A2	Sequence	# PSMs	# Proteins	# Protein Groups	Protein Group Accessions	Modifications	ΔCn	XCorr	Probability	Charge	MH+ [Da]	ΔM [ppm]	RT [min]	# Missed Cleavages
	High	AAEEAAEAAQTK	1	1	1	054820R_271730_eq		0	3.62995	0	2	1189.57	0.133197	7.06645	0
		Accession	Description	Score	Coverage	# Proteins	# Unique Peptides	# Peptides	# PSMs	# AAs	MW [kDa]	calc. pI
		054820R_271730_eq	GO:0005622:Cellular Component:intracellular;GO:0005840:Cellular Component:ribosome;GO:0006412:Biological Process:translation;GO:0003735:Molecular Function:structural constituent of ribosome; IPR001380:Ribosomal protein L13e;IPR018256:Ribosomal protein L13e, conserved site;	6.51449	10.85	1	2	2	2	212	24.4413	11.2827
	High	STESLQANVQR	1	1	1	054820R_271730_eq		0	2.88453	0	2	1232.63	2.94754	11.2259	0
		Accession	Description	Score	Coverage	# Proteins	# Unique Peptides	# Peptides	# PSMs	# AAs	MW [kDa]	calc. pI
		054820R_271730_eq	GO:0005622:Cellular Component:intracellular;GO:0005840:Cellular Component:ribosome;GO:0006412:Biological Process:translation;GO:0003735:Molecular Function:structural constituent of ribosome; IPR001380:Ribosomal protein L13e;IPR018256:Ribosomal protein L13e, conserved site;	6.51449	10.85	1	2	2	2	212	24.4413	11.2827
215440R_232920_eq	GO:0005737:Cellular Component:cytoplasm;GO:0006420:Biological Process:arginyl-tRNA aminoacylation;GO:0004814:Molecular Function:arginine-tRNA ligase activity;GO:0006412:Biological Process:translation;GO:0006418:Biological Process:tRNA aminoacylation for protein translation;GO:0000166:Molecular Function:nucleotide binding; IPR001278:Arginyl-tRNA synthetase, class Ic;IPR001412:Aminoacyl-tRNA synthe…	6.45986	3.62	1	2	2	2	691	78.3856	8.1626
	A2	Sequence	# PSMs	# Proteins	# Protein Groups	Protein Group Accessions	Modifications	ΔCn	XCorr	Probability	Charge	MH+ [Da]	ΔM [ppm]	RT [min]	# Missed Cleavages
	High	VLFTDASSVPLTVVK	1	1	1	215440R_232920_eq		0	3.75307	0	2	1575.9	-1.60873	21.6502	0
		Accession	Description	Score	Coverage	# Proteins	# Unique Peptides	# Peptides	# PSMs	# AAs	MW [kDa]	calc. pI
		215440R_232920_eq	GO:0005737:Cellular Component:cytoplasm;GO:0006420:Biological Process:arginyl-tRNA aminoacylation;GO:0004814:Molecular Function:arginine-tRNA ligase activity;GO:0006412:Biological Process:translation;GO:0006418:Biological Process:tRNA aminoacylation for protein translation;GO:0000166:Molecular Function:nucleotide binding; IPR001278:Arginyl-tRNA synthetase, class Ic;IPR001412:Aminoacyl-tRNA synthe…	6.45986	3.62	1	2	2	2	691	78.3856	8.1626
	High	LSDLLDEGLR	1	1	1	215440R_232920_eq		0	2.7068	0	2	1130.6	-0.404538	20.179	0
		Accession	Description	Score	Coverage	# Proteins	# Unique Peptides	# Peptides	# PSMs	# AAs	MW [kDa]	calc. pI
		215440R_232920_eq	GO:0005737:Cellular Component:cytoplasm;GO:0006420:Biological Process:arginyl-tRNA aminoacylation;GO:0004814:Molecular Function:arginine-tRNA ligase activity;GO:0006412:Biological Process:translation;GO:0006418:Biological Process:tRNA aminoacylation for protein translation;GO:0000166:Molecular Function:nucleotide binding; IPR001278:Arginyl-tRNA synthetase, class Ic;IPR001412:Aminoacyl-tRNA synthe…	6.45986	3.62	1	2	2	2	691	78.3856	8.1626
128490F_046430_eq	GO:0030529:Cellular Component:ribonucleoprotein complex;GO:0042254:Biological Process:ribosome biogenesis; IPR001921:Ribosomal protein L7A/L8;IPR004037:Ribosomal protein L7Ae conserved site;IPR004038:Ribosomal protein L7Ae/L30e/S12e/Gadd45;IPR018492:Ribosomal protein L7Ae/L8/Nhp2 family;	6.45093	8.92	1	2	2	2	269	30.7772	10.6821
	A2	Sequence	# PSMs	# Proteins	# Protein Groups	Protein Group Accessions	Modifications	ΔCn	XCorr	Probability	Charge	MH+ [Da]	ΔM [ppm]	RT [min]	# Missed Cleavages
	High	SGVNTVTTLVESK	1	1	1	128490F_046430_eq		0	3.91246	0	2	1334.72	-0.0968357	16.7354	0
		Accession	Description	Score	Coverage	# Proteins	# Unique Peptides	# Peptides	# PSMs	# AAs	MW [kDa]	calc. pI
		128490F_046430_eq	GO:0030529:Cellular Component:ribonucleoprotein complex;GO:0042254:Biological Process:ribosome biogenesis; IPR001921:Ribosomal protein L7A/L8;IPR004037:Ribosomal protein L7Ae conserved site;IPR004038:Ribosomal protein L7Ae/L30e/S12e/Gadd45;IPR018492:Ribosomal protein L7Ae/L8/Nhp2 family;	6.45093	8.92	1	2	2	2	269	30.7772	10.6821
	High	NYGIGQDIQPK	1	1	1	128490F_046430_eq		0	2.53847	0	2	1232.63	1.86492	14.6059	0
		Accession	Description	Score	Coverage	# Proteins	# Unique Peptides	# Peptides	# PSMs	# AAs	MW [kDa]	calc. pI
		128490F_046430_eq	GO:0030529:Cellular Component:ribonucleoprotein complex;GO:0042254:Biological Process:ribosome biogenesis; IPR001921:Ribosomal protein L7A/L8;IPR004037:Ribosomal protein L7Ae conserved site;IPR004038:Ribosomal protein L7Ae/L30e/S12e/Gadd45;IPR018492:Ribosomal protein L7Ae/L8/Nhp2 family;	6.45093	8.92	1	2	2	2	269	30.7772	10.6821
245150R_229700_in	GO:0006102:Biological Process:isocitrate metabolic process;GO:0055114:Biological Process:oxidation-reduction process;GO:0004450:Molecular Function:isocitrate dehydrogenase (NADP+) activity; IPR004790:Isocitrate dehydrogenase NADP-dependent, eukaryotic;	6.37477	4	1	1	1	2	375	42.4014	8.38232
	A2	Sequence	# PSMs	# Proteins	# Protein Groups	Protein Group Accessions	Modifications	ΔCn	XCorr	Probability	Charge	MH+ [Da]	ΔM [ppm]	RT [min]	# Missed Cleavages
	High	FEMVFTPSDGSEPTR	2	1	1	245150R_229700_in		0	3.27147	0	2	1699.77	1.17963	20.3358	0
		Accession	Description	Score	Coverage	# Proteins	# Unique Peptides	# Peptides	# PSMs	# AAs	MW [kDa]	calc. pI
		245150R_229700_in	GO:0006102:Biological Process:isocitrate metabolic process;GO:0055114:Biological Process:oxidation-reduction process;GO:0004450:Molecular Function:isocitrate dehydrogenase (NADP+) activity; IPR004790:Isocitrate dehydrogenase NADP-dependent, eukaryotic;	6.37477	4	1	1	1	2	375	42.4014	8.38232
194330R_191740_eq	GO:0005783:Cellular Component:endoplasmic reticulum;GO:0016021:Cellular Component:integral to membrane;GO:0006486:Biological Process:protein glycosylation;GO:0004579:Molecular Function:dolichyl-diphosphooligosaccharide-protein glycotransferase activity; IPR007676:Ribophorin I;	6.24907	4.61	1	2	2	2	564	63.7166	5.87158
	A2	Sequence	# PSMs	# Proteins	# Protein Groups	Protein Group Accessions	Modifications	ΔCn	XCorr	Probability	Charge	MH+ [Da]	ΔM [ppm]	RT [min]	# Missed Cleavages
	High	MQGLLDQLQAAQDK	1	1	1	194330R_191740_eq		0	3.74218	0	2	1558.78	-6.56212	20.6455	0
		Accession	Description	Score	Coverage	# Proteins	# Unique Peptides	# Peptides	# PSMs	# AAs	MW [kDa]	calc. pI
		194330R_191740_eq	GO:0005783:Cellular Component:endoplasmic reticulum;GO:0016021:Cellular Component:integral to membrane;GO:0006486:Biological Process:protein glycosylation;GO:0004579:Molecular Function:dolichyl-diphosphooligosaccharide-protein glycotransferase activity; IPR007676:Ribophorin I;	6.24907	4.61	1	2	2	2	564	63.7166	5.87158
	High	NVDLSVPFPVDR	1	1	1	194330R_191740_eq		0	2.50689	0	2	1357.71	0.176775	21.9664	0
		Accession	Description	Score	Coverage	# Proteins	# Unique Peptides	# Peptides	# PSMs	# AAs	MW [kDa]	calc. pI
		194330R_191740_eq	GO:0005783:Cellular Component:endoplasmic reticulum;GO:0016021:Cellular Component:integral to membrane;GO:0006486:Biological Process:protein glycosylation;GO:0004579:Molecular Function:dolichyl-diphosphooligosaccharide-protein glycotransferase activity; IPR007676:Ribophorin I;	6.24907	4.61	1	2	2	2	564	63.7166	5.87158
015090F_118270_eq	GO:0008152:Biological Process:metabolic process;GO:0055114:Biological Process:oxidation-reduction process;GO:0016491:Molecular Function:oxidoreductase activity; IPR015590:Aldehyde dehydrogenase domain;IPR016160:Aldehyde dehydrogenase, conserved site;IPR016161:Aldehyde/histidinol dehydrogenase;	6.23598	2.71	1	1	1	2	516	56.5745	5.75732
	A2	Sequence	# PSMs	# Proteins	# Protein Groups	Protein Group Accessions	Modifications	ΔCn	XCorr	Probability	Charge	MH+ [Da]	ΔM [ppm]	RT [min]	# Missed Cleavages
	High	NEQGPQIDEEQMNK	2	1	1	015090F_118270_eq		0	3.36516	0	2	1659.73	-0.305297	12.0914	0
		Accession	Description	Score	Coverage	# Proteins	# Unique Peptides	# Peptides	# PSMs	# AAs	MW [kDa]	calc. pI
		015090F_118270_eq	GO:0008152:Biological Process:metabolic process;GO:0055114:Biological Process:oxidation-reduction process;GO:0016491:Molecular Function:oxidoreductase activity; IPR015590:Aldehyde dehydrogenase domain;IPR016160:Aldehyde dehydrogenase, conserved site;IPR016161:Aldehyde/histidinol dehydrogenase;	6.23598	2.71	1	1	1	2	516	56.5745	5.75732
321490R	GO:0016020:Cellular Component:membrane;GO:0006508:Biological Process:proteolysis;GO:0008237:Molecular Function:metallopeptidase activity;GO:0008241:Molecular Function:peptidyl-dipeptidase activity; IPR001548:Peptidase M2, peptidyl-dipeptidase A;	6.22018	12.07	3	1	1	2	116	12.8312	5.18604
	A2	Sequence	# PSMs	# Proteins	# Protein Groups	Protein Group Accessions	Modifications	ΔCn	XCorr	Probability	Charge	MH+ [Da]	ΔM [ppm]	RT [min]	# Missed Cleavages
	High	ITGLGTAAQTDQAK	2	3	1	321490R		0	3.21762	0	2	1374.72	-0.75668	11.7358	0
		Accession	Description	Score	Coverage	# Proteins	# Unique Peptides	# Peptides	# PSMs	# AAs	MW [kDa]	calc. pI
		321490R	GO:0016020:Cellular Component:membrane;GO:0006508:Biological Process:proteolysis;GO:0008237:Molecular Function:metallopeptidase activity;GO:0008241:Molecular Function:peptidyl-dipeptidase activity; IPR001548:Peptidase M2, peptidyl-dipeptidase A;	6.22018	12.07	3	1	1	2	116	12.8312	5.18604
005780R_240260_eq	GO:0015934:Cellular Component:large ribosomal subunit;GO:0006412:Biological Process:translation;GO:0003735:Molecular Function:structural constituent of ribosome;GO:0005840:Cellular Component:ribosome; IPR005998:Ribosomal protein L7, eukaryotic;IPR012988:Ribosomal protein L30, N-terminal;IPR016082:Ribosomal protein L30, ferredoxin-like fold domain;IPR018038:Ribosomal protein L30, conserved site;	6.21799	9.76	1	2	2	2	246	28.6629	10.5063
	A2	Sequence	# PSMs	# Proteins	# Protein Groups	Protein Group Accessions	Modifications	ΔCn	XCorr	Probability	Charge	MH+ [Da]	ΔM [ppm]	RT [min]	# Missed Cleavages
	High	IAEPYIAWGYPNLK	1	1	1	005780R_240260_eq		0	3.80122	0	2	1634.86	0.0454992	25.0777	0
		Accession	Description	Score	Coverage	# Proteins	# Unique Peptides	# Peptides	# PSMs	# AAs	MW [kDa]	calc. pI
		005780R_240260_eq	GO:0015934:Cellular Component:large ribosomal subunit;GO:0006412:Biological Process:translation;GO:0003735:Molecular Function:structural constituent of ribosome;GO:0005840:Cellular Component:ribosome; IPR005998:Ribosomal protein L7, eukaryotic;IPR012988:Ribosomal protein L30, N-terminal;IPR016082:Ribosomal protein L30, ferredoxin-like fold domain;IPR018038:Ribosomal protein L30, conserved site;	6.21799	9.76	1	2	2	2	246	28.6629	10.5063
	High	AANNFLWPFK	1	1	1	005780R_240260_eq		0	2.41677	0	2	1207.63	2.21619	28.3224	0
		Accession	Description	Score	Coverage	# Proteins	# Unique Peptides	# Peptides	# PSMs	# AAs	MW [kDa]	calc. pI
		005780R_240260_eq	GO:0015934:Cellular Component:large ribosomal subunit;GO:0006412:Biological Process:translation;GO:0003735:Molecular Function:structural constituent of ribosome;GO:0005840:Cellular Component:ribosome; IPR005998:Ribosomal protein L7, eukaryotic;IPR012988:Ribosomal protein L30, N-terminal;IPR016082:Ribosomal protein L30, ferredoxin-like fold domain;IPR018038:Ribosomal protein L30, conserved site;	6.21799	9.76	1	2	2	2	246	28.6629	10.5063
300380R	GO:0016020:Cellular Component:membrane;GO:0042773:Biological Process:ATP synthesis coupled electron transport;GO:0055114:Biological Process:oxidation-reduction process;GO:0008137:Molecular Function:NADH dehydrogenase (ubiquinone) activity;GO:0009055:Molecular Function:electron carrier activity;GO:0051536:Molecular Function:iron-sulfur cluster binding;GO:0016491:Molecular Function:oxidoreductase a…	6.07339	2.19	1	1	1	2	731	79.6583	6.30322
	A2	Sequence	# PSMs	# Proteins	# Protein Groups	Protein Group Accessions	Modifications	ΔCn	XCorr	Probability	Charge	MH+ [Da]	ΔM [ppm]	RT [min]	# Missed Cleavages
	High	FASEIAGVDDLGTTGR	2	1	1	300380R		0	3.21344	0	2	1608.78	-2.23572	18.5228	0
		Accession	Description	Score	Coverage	# Proteins	# Unique Peptides	# Peptides	# PSMs	# AAs	MW [kDa]	calc. pI
		300380R	GO:0016020:Cellular Component:membrane;GO:0042773:Biological Process:ATP synthesis coupled electron transport;GO:0055114:Biological Process:oxidation-reduction process;GO:0008137:Molecular Function:NADH dehydrogenase (ubiquinone) activity;GO:0009055:Molecular Function:electron carrier activity;GO:0051536:Molecular Function:iron-sulfur cluster binding;GO:0016491:Molecular Function:oxidoreductase a…	6.07339	2.19	1	1	1	2	731	79.6583	6.30322
255540R_269140_in	GO:0003723:Molecular Function:RNA binding;GO:0005488:Molecular Function:binding; IPR001313:Pumilio RNA-binding repeat;IPR012959:CPL;IPR016024:Armadillo-type fold;	5.93351	1.85	1	1	1	2	648	73.8123	9.51025
	A2	Sequence	# PSMs	# Proteins	# Protein Groups	Protein Group Accessions	Modifications	ΔCn	XCorr	Probability	Charge	MH+ [Da]	ΔM [ppm]	RT [min]	# Missed Cleavages
	High	LLQQGDGNETSK	2	1	1	255540R_269140_in		0	3.18876	0	2	1289.63	-0.86352	7.98982	0
		Accession	Description	Score	Coverage	# Proteins	# Unique Peptides	# Peptides	# PSMs	# AAs	MW [kDa]	calc. pI
		255540R_269140_in	GO:0003723:Molecular Function:RNA binding;GO:0005488:Molecular Function:binding; IPR001313:Pumilio RNA-binding repeat;IPR012959:CPL;IPR016024:Armadillo-type fold;	5.93351	1.85	1	1	1	2	648	73.8123	9.51025
087440R_313860_eq	GO:0005515:Molecular Function:protein binding; IPR000372:Leucine-rich repeat-containing N-terminal;IPR000483:Cysteine-rich flanking region, C-terminal domain;IPR001611:Leucine-rich repeat;IPR003591:Leucine-rich repeat, typical subtype;	5.86455	5.5	1	2	2	2	418	45.7799	4.91943
	A2	Sequence	# PSMs	# Proteins	# Protein Groups	Protein Group Accessions	Modifications	ΔCn	XCorr	Probability	Charge	MH+ [Da]	ΔM [ppm]	RT [min]	# Missed Cleavages
	High	IETITGSPFSGLAR	1	1	1	087440R_313860_eq		0	3.4229	0	2	1448.78	1.1094	20.6431	0
		Accession	Description	Score	Coverage	# Proteins	# Unique Peptides	# Peptides	# PSMs	# AAs	MW [kDa]	calc. pI
		087440R_313860_eq	GO:0005515:Molecular Function:protein binding; IPR000372:Leucine-rich repeat-containing N-terminal;IPR000483:Cysteine-rich flanking region, C-terminal domain;IPR001611:Leucine-rich repeat;IPR003591:Leucine-rich repeat, typical subtype;	5.86455	5.5	1	2	2	2	418	45.7799	4.91943
	High	GQQLEIVNR	1	1	1	087440R_313860_eq		0	2.44165	0	2	1056.58	-0.503643	12.9673	0
		Accession	Description	Score	Coverage	# Proteins	# Unique Peptides	# Peptides	# PSMs	# AAs	MW [kDa]	calc. pI
		087440R_313860_eq	GO:0005515:Molecular Function:protein binding; IPR000372:Leucine-rich repeat-containing N-terminal;IPR000483:Cysteine-rich flanking region, C-terminal domain;IPR001611:Leucine-rich repeat;IPR003591:Leucine-rich repeat, typical subtype;	5.86455	5.5	1	2	2	2	418	45.7799	4.91943
013600R_264730_eq	GO:0005515:Molecular Function:protein binding; IPR001487:Bromodomain;IPR018359:Bromodomain, conserved site;	5.82204	2.58	1	2	2	2	1087	119.741	9.5542
	A2	Sequence	# PSMs	# Proteins	# Protein Groups	Protein Group Accessions	Modifications	ΔCn	XCorr	Probability	Charge	MH+ [Da]	ΔM [ppm]	RT [min]	# Missed Cleavages
	High	LQDVSGQLSSAK	1	1	1	013600R_264730_eq		0	3.07474	0	2	1232.65	0.559778	12.0867	0
		Accession	Description	Score	Coverage	# Proteins	# Unique Peptides	# Peptides	# PSMs	# AAs	MW [kDa]	calc. pI
		013600R_264730_eq	GO:0005515:Molecular Function:protein binding; IPR001487:Bromodomain;IPR018359:Bromodomain, conserved site;	5.82204	2.58	1	2	2	2	1087	119.741	9.5542
	High	DVPAPAPVPPPQPPPK	1	1	1	013600R_264730_eq		0	2.7473	0	2	1603.88	0.0596756	13.3742	0
		Accession	Description	Score	Coverage	# Proteins	# Unique Peptides	# Peptides	# PSMs	# AAs	MW [kDa]	calc. pI
		013600R_264730_eq	GO:0005515:Molecular Function:protein binding; IPR001487:Bromodomain;IPR018359:Bromodomain, conserved site;	5.82204	2.58	1	2	2	2	1087	119.741	9.5542
045680F_114640_eq	GO:0005622:Cellular Component:intracellular;GO:0005840:Cellular Component:ribosome;GO:0006412:Biological Process:translation;GO:0003735:Molecular Function:structural constituent of ribosome;GO:0003723:Molecular Function:RNA binding;GO:0015935:Cellular Component:small ribosomal subunit; IPR001351:Ribosomal protein S3, C-terminal;IPR004044:K Homology, type 2;IPR005703:Ribosomal protein S3, eukaryot…	5.81648	9.67	1	2	2	2	269	28.9342	9.5249
	A2	Sequence	# PSMs	# Proteins	# Protein Groups	Protein Group Accessions	Modifications	ΔCn	XCorr	Probability	Charge	MH+ [Da]	ΔM [ppm]	RT [min]	# Missed Cleavages
	High	DEIMPSGPSSEQK	1	1	1	045680F_114640_eq		0	2.93438	0	2	1404.63	-1.52025	11.8872	0
		Accession	Description	Score	Coverage	# Proteins	# Unique Peptides	# Peptides	# PSMs	# AAs	MW [kDa]	calc. pI
		045680F_114640_eq	GO:0005622:Cellular Component:intracellular;GO:0005840:Cellular Component:ribosome;GO:0006412:Biological Process:translation;GO:0003735:Molecular Function:structural constituent of ribosome;GO:0003723:Molecular Function:RNA binding;GO:0015935:Cellular Component:small ribosomal subunit; IPR001351:Ribosomal protein S3, C-terminal;IPR004044:K Homology, type 2;IPR005703:Ribosomal protein S3, eukaryot…	5.81648	9.67	1	2	2	2	269	28.9342	9.5249
	High	ELAEDGYSGVEVR	1	1	1	045680F_114640_eq		0	2.8821	0	2	1423.67	-3.38743	15.3148	0
		Accession	Description	Score	Coverage	# Proteins	# Unique Peptides	# Peptides	# PSMs	# AAs	MW [kDa]	calc. pI
		045680F_114640_eq	GO:0005622:Cellular Component:intracellular;GO:0005840:Cellular Component:ribosome;GO:0006412:Biological Process:translation;GO:0003735:Molecular Function:structural constituent of ribosome;GO:0003723:Molecular Function:RNA binding;GO:0015935:Cellular Component:small ribosomal subunit; IPR001351:Ribosomal protein S3, C-terminal;IPR004044:K Homology, type 2;IPR005703:Ribosomal protein S3, eukaryot…	5.81648	9.67	1	2	2	2	269	28.9342	9.5249
127080F_123620_eq	GO:0005515:Molecular Function:protein binding; IPR001680:WD40 repeat;IPR011046:WD40 repeat-like-containing domain;IPR011659:WD40-like Beta Propeller;IPR017986:WD40-repeat-containing domain;IPR019775:WD40 repeat, conserved site;IPR019781:WD40 repeat, subgroup;IPR019782:WD40 repeat 2;	5.81088	7.53	1	2	2	2	372	40.6481	6.32861
	A2	Sequence	# PSMs	# Proteins	# Protein Groups	Protein Group Accessions	Modifications	ΔCn	XCorr	Probability	Charge	MH+ [Da]	ΔM [ppm]	RT [min]	# Missed Cleavages
	High	YAPSGFYIASADESGK	1	1	1	127080F_123620_eq		0	3.03105	0	2	1662.76	-4.15771	19.0179	0
		Accession	Description	Score	Coverage	# Proteins	# Unique Peptides	# Peptides	# PSMs	# AAs	MW [kDa]	calc. pI
		127080F_123620_eq	GO:0005515:Molecular Function:protein binding; IPR001680:WD40 repeat;IPR011046:WD40 repeat-like-containing domain;IPR011659:WD40-like Beta Propeller;IPR017986:WD40-repeat-containing domain;IPR019775:WD40 repeat, conserved site;IPR019781:WD40 repeat, subgroup;IPR019782:WD40 repeat 2;	5.81088	7.53	1	2	2	2	372	40.6481	6.32861
	High	TAELIGELGGGK	1	1	1	127080F_123620_eq		0	2.77983	0	2	1144.62	0.8496	17.0397	0
		Accession	Description	Score	Coverage	# Proteins	# Unique Peptides	# Peptides	# PSMs	# AAs	MW [kDa]	calc. pI
		127080F_123620_eq	GO:0005515:Molecular Function:protein binding; IPR001680:WD40 repeat;IPR011046:WD40 repeat-like-containing domain;IPR011659:WD40-like Beta Propeller;IPR017986:WD40-repeat-containing domain;IPR019775:WD40 repeat, conserved site;IPR019781:WD40 repeat, subgroup;IPR019782:WD40 repeat 2;	5.81088	7.53	1	2	2	2	372	40.6481	6.32861
023190F_158700_in	GO:0003676:Molecular Function:nucleic acid binding;GO:0005524:Molecular Function:ATP binding; IPR001650:Helicase, C-terminal;IPR011545:DNA/RNA helicase, DEAD/DEAH box type, N-terminal;IPR014001:DEAD-like helicase;IPR014014:RNA helicase, DEAD-box type, Q motif;	5.79675	3.16	1	1	1	2	443	50.4977	6.75635
	A2	Sequence	# PSMs	# Proteins	# Protein Groups	Protein Group Accessions	Modifications	ΔCn	XCorr	Probability	Charge	MH+ [Da]	ΔM [ppm]	RT [min]	# Missed Cleavages
	High	GLAITFVSDENDAK	2	1	1	023190F_158700_in		0	3.0888	0	2	1479.73	-0.528594	19.873	0
		Accession	Description	Score	Coverage	# Proteins	# Unique Peptides	# Peptides	# PSMs	# AAs	MW [kDa]	calc. pI
		023190F_158700_in	GO:0003676:Molecular Function:nucleic acid binding;GO:0005524:Molecular Function:ATP binding; IPR001650:Helicase, C-terminal;IPR011545:DNA/RNA helicase, DEAD/DEAH box type, N-terminal;IPR014001:DEAD-like helicase;IPR014014:RNA helicase, DEAD-box type, Q motif;	5.79675	3.16	1	1	1	2	443	50.4977	6.75635
259180R_299590_eq	GO:0005198:Molecular Function:structural molecule activity; IPR001664:Intermediate filament protein;IPR016044:Filament;IPR018039:Intermediate filament protein, conserved site;	5.77403	3.24	1	2	2	2	925	105.228	4.34814
	A2	Sequence	# PSMs	# Proteins	# Protein Groups	Protein Group Accessions	Modifications	ΔCn	XCorr	Probability	Charge	MH+ [Da]	ΔM [ppm]	RT [min]	# Missed Cleavages
	High	APTTFAPGPDLTEALR	1	1	1	259180R_299590_eq		0	3.07557	0	2	1656.86	1.5769	21.4029	0
		Accession	Description	Score	Coverage	# Proteins	# Unique Peptides	# Peptides	# PSMs	# AAs	MW [kDa]	calc. pI
		259180R_299590_eq	GO:0005198:Molecular Function:structural molecule activity; IPR001664:Intermediate filament protein;IPR016044:Filament;IPR018039:Intermediate filament protein, conserved site;	5.77403	3.24	1	2	2	2	925	105.228	4.34814
	High	NAALEGSLSDLEGR	1	1	1	259180R_299590_eq		0	2.69846	0	2	1431.71	-1.65228	19.0773	0
		Accession	Description	Score	Coverage	# Proteins	# Unique Peptides	# Peptides	# PSMs	# AAs	MW [kDa]	calc. pI
		259180R_299590_eq	GO:0005198:Molecular Function:structural molecule activity; IPR001664:Intermediate filament protein;IPR016044:Filament;IPR018039:Intermediate filament protein, conserved site;	5.77403	3.24	1	2	2	2	925	105.228	4.34814
302830F_119960_in	NULL	5.74303	3.56	1	1	1	2	309	36.5566	9.29053
	A2	Sequence	# PSMs	# Proteins	# Protein Groups	Protein Group Accessions	Modifications	ΔCn	XCorr	Probability	Charge	MH+ [Da]	ΔM [ppm]	RT [min]	# Missed Cleavages
	High	QIQQQQETELK	2	1	1	302830F_119960_in		0	2.90748	0	2	1372.71	-0.902863	10.4592	0
		Accession	Description	Score	Coverage	# Proteins	# Unique Peptides	# Peptides	# PSMs	# AAs	MW [kDa]	calc. pI
		302830F_119960_in	NULL	5.74303	3.56	1	1	1	2	309	36.5566	9.29053
066760F_129820_eq	IPR018108:Mitochondrial substrate/solute carrier;IPR023395:Mitochondrial carrier domain;	5.73347	4.71	1	1	1	2	297	32.0165	9.5249
	A2	Sequence	# PSMs	# Proteins	# Protein Groups	Protein Group Accessions	Modifications	ΔCn	XCorr	Probability	Charge	MH+ [Da]	ΔM [ppm]	RT [min]	# Missed Cleavages
	High	LQTQPTPPPGQAPK	2	1	1	066760F_129820_eq		0	2.9405	0	2	1459.79	-0.563725	10.1643	0
		Accession	Description	Score	Coverage	# Proteins	# Unique Peptides	# Peptides	# PSMs	# AAs	MW [kDa]	calc. pI
		066760F_129820_eq	IPR018108:Mitochondrial substrate/solute carrier;IPR023395:Mitochondrial carrier domain;	5.73347	4.71	1	1	1	2	297	32.0165	9.5249
126200R_179330_in	GO:0003677:Molecular Function:DNA binding;GO:0005515:Molecular Function:protein binding; IPR000910:High mobility group, HMG1/HMG2;IPR009071:High mobility group, superfamily;	5.72942	2.71	1	1	1	2	480	54.6306	10.0376
	A2	Sequence	# PSMs	# Proteins	# Protein Groups	Protein Group Accessions	Modifications	ΔCn	XCorr	Probability	Charge	MH+ [Da]	ΔM [ppm]	RT [min]	# Missed Cleavages
	High	SQNPGAGQNEIVR	2	1	1	126200R_179330_in		0	2.94767	0	2	1369.68	-2.85117	10.7101	0
		Accession	Description	Score	Coverage	# Proteins	# Unique Peptides	# Peptides	# PSMs	# AAs	MW [kDa]	calc. pI
		126200R_179330_in	GO:0003677:Molecular Function:DNA binding;GO:0005515:Molecular Function:protein binding; IPR000910:High mobility group, HMG1/HMG2;IPR009071:High mobility group, superfamily;	5.72942	2.71	1	1	1	2	480	54.6306	10.0376
047000F_115240_in	GO:0005515:Molecular Function:protein binding; IPR001202:WW/Rsp5/WWP;IPR002713:FF domain;	5.72029	3.23	1	2	2	2	898	101.069	8.74854
	A2	Sequence	# PSMs	# Proteins	# Protein Groups	Protein Group Accessions	Modifications	ΔCn	XCorr	Probability	Charge	MH+ [Da]	ΔM [ppm]	RT [min]	# Missed Cleavages
	High	GVASNATWEQAMK	1	1	1	047000F_115240_in		0	2.87411	0	2	1392.66	-0.219055	16.9195	0
		Accession	Description	Score	Coverage	# Proteins	# Unique Peptides	# Peptides	# PSMs	# AAs	MW [kDa]	calc. pI
		047000F_115240_in	GO:0005515:Molecular Function:protein binding; IPR001202:WW/Rsp5/WWP;IPR002713:FF domain;	5.72029	3.23	1	2	2	2	898	101.069	8.74854
	High	QATPPLDPTSTWDDVR	1	1	1	047000F_115240_in		0	2.84617	0	2	1798.86	1.46067	19.8961	0
		Accession	Description	Score	Coverage	# Proteins	# Unique Peptides	# Peptides	# PSMs	# AAs	MW [kDa]	calc. pI
		047000F_115240_in	GO:0005515:Molecular Function:protein binding; IPR001202:WW/Rsp5/WWP;IPR002713:FF domain;	5.72029	3.23	1	2	2	2	898	101.069	8.74854
117190R_228870_eq	GO:0005622:Cellular Component:intracellular;GO:0005840:Cellular Component:ribosome;GO:0006412:Biological Process:translation;GO:0003735:Molecular Function:structural constituent of ribosome; IPR000876:Ribosomal protein S4e;IPR005824:KOW;IPR013843:Ribosomal protein S4e, N-terminal;IPR013845:Ribosomal protein S4e, central;IPR018199:Ribosomal protein S4e, N-terminal, conserved site;	5.69994	4.92	1	1	1	2	264	29.8181	10.1548
	A2	Sequence	# PSMs	# Proteins	# Protein Groups	Protein Group Accessions	Modifications	ΔCn	XCorr	Probability	Charge	MH+ [Da]	ΔM [ppm]	RT [min]	# Missed Cleavages
	High	FDTGNVcMVTGGR	2	1	1	117190R_228870_eq	C7(Carbamidomethyl)	0	2.87907	0	2	1413.63	1.31106	16.1203	0
		Accession	Description	Score	Coverage	# Proteins	# Unique Peptides	# Peptides	# PSMs	# AAs	MW [kDa]	calc. pI
		117190R_228870_eq	GO:0005622:Cellular Component:intracellular;GO:0005840:Cellular Component:ribosome;GO:0006412:Biological Process:translation;GO:0003735:Molecular Function:structural constituent of ribosome; IPR000876:Ribosomal protein S4e;IPR005824:KOW;IPR013843:Ribosomal protein S4e, N-terminal;IPR013845:Ribosomal protein S4e, central;IPR018199:Ribosomal protein S4e, N-terminal, conserved site;	5.69994	4.92	1	1	1	2	264	29.8181	10.1548
246110F_044070_eq	GO:0055114:Biological Process:oxidation-reduction process;GO:0004491:Molecular Function:methylmalonate-semialdehyde dehydrogenase (acylating) activity;GO:0016491:Molecular Function:oxidoreductase activity; IPR010061:Methylmalonate-semialdehyde dehydrogenase;IPR015590:Aldehyde dehydrogenase domain;IPR016160:Aldehyde dehydrogenase, conserved site;IPR016161:Aldehyde/histidinol dehydrogenase;	5.67751	1.58	1	1	1	2	886	95.1877	5.77002
	A2	Sequence	# PSMs	# Proteins	# Protein Groups	Protein Group Accessions	Modifications	ΔCn	XCorr	Probability	Charge	MH+ [Da]	ΔM [ppm]	RT [min]	# Missed Cleavages
	High	STPEEMQAAVDAAK	2	1	1	246110F_044070_eq		0	2.90396	0	2	1447.67	-5.33568	15.7329	0
		Accession	Description	Score	Coverage	# Proteins	# Unique Peptides	# Peptides	# PSMs	# AAs	MW [kDa]	calc. pI
		246110F_044070_eq	GO:0055114:Biological Process:oxidation-reduction process;GO:0004491:Molecular Function:methylmalonate-semialdehyde dehydrogenase (acylating) activity;GO:0016491:Molecular Function:oxidoreductase activity; IPR010061:Methylmalonate-semialdehyde dehydrogenase;IPR015590:Aldehyde dehydrogenase domain;IPR016160:Aldehyde dehydrogenase, conserved site;IPR016161:Aldehyde/histidinol dehydrogenase;	5.67751	1.58	1	1	1	2	886	95.1877	5.77002
217350R_174340_in	GO:0030117:Cellular Component:membrane coat;GO:0006886:Biological Process:intracellular protein transport;GO:0030131:Cellular Component:clathrin adaptor complex;GO:0044431:Cellular Component:Golgi apparatus part;GO:0005488:Molecular Function:binding;GO:0005794:Cellular Component:Golgi apparatus;GO:0015031:Biological Process:protein transport;GO:0008565:Molecular Function:protein transporter activ…	5.67687	1.43	1	1	1	2	838	91.8984	6.39209
	A2	Sequence	# PSMs	# Proteins	# Protein Groups	Protein Group Accessions	Modifications	ΔCn	XCorr	Probability	Charge	MH+ [Da]	ΔM [ppm]	RT [min]	# Missed Cleavages
	High	VLNSSGSTAVTK	2	1	1	217350R_174340_in		0	2.85374	0	2	1163.63	-1.09785	8.30975	0
		Accession	Description	Score	Coverage	# Proteins	# Unique Peptides	# Peptides	# PSMs	# AAs	MW [kDa]	calc. pI
		217350R_174340_in	GO:0030117:Cellular Component:membrane coat;GO:0006886:Biological Process:intracellular protein transport;GO:0030131:Cellular Component:clathrin adaptor complex;GO:0044431:Cellular Component:Golgi apparatus part;GO:0005488:Molecular Function:binding;GO:0005794:Cellular Component:Golgi apparatus;GO:0015031:Biological Process:protein transport;GO:0008565:Molecular Function:protein transporter activ…	5.67687	1.43	1	1	1	2	838	91.8984	6.39209
082690F_059920_eq	GO:0005515:Molecular Function:protein binding; IPR001680:WD40 repeat;IPR011046:WD40 repeat-like-containing domain;IPR017986:WD40-repeat-containing domain;IPR019775:WD40 repeat, conserved site;IPR019781:WD40 repeat, subgroup;IPR019782:WD40 repeat 2;IPR020472:G-protein beta WD-40 repeat;	5.5822	3.87	1	1	1	2	336	37.3799	9.23193
	A2	Sequence	# PSMs	# Proteins	# Protein Groups	Protein Group Accessions	Modifications	ΔCn	XCorr	Probability	Charge	MH+ [Da]	ΔM [ppm]	RT [min]	# Missed Cleavages
	High	DSNAmLWDLNEGK	2	1	1	082690F_059920_eq	M5(Oxidation)	0	3.04051	0	2	1508.67	-0.511724	18.6263	0
		Accession	Description	Score	Coverage	# Proteins	# Unique Peptides	# Peptides	# PSMs	# AAs	MW [kDa]	calc. pI
		082690F_059920_eq	GO:0005515:Molecular Function:protein binding; IPR001680:WD40 repeat;IPR011046:WD40 repeat-like-containing domain;IPR017986:WD40-repeat-containing domain;IPR019775:WD40 repeat, conserved site;IPR019781:WD40 repeat, subgroup;IPR019782:WD40 repeat 2;IPR020472:G-protein beta WD-40 repeat;	5.5822	3.87	1	1	1	2	336	37.3799	9.23193
132180F_115940_eq	GO:0005525:Molecular Function:GTP binding; IPR000640:Translation elongation factor EFG/EF2, C-terminal;IPR000795:Protein synthesis factor, GTP-binding;IPR004161:Translation elongation factor EFTu/EF1A, domain 2;IPR005517:Translation elongation factor EFG/EF2, domain IV;IPR009000:Translation elongation/initiation factor/Ribosomal, beta-barrel;IPR009022:Elongation factor G/III/V;IPR020568:Ribosomal…	5.57923	2.36	1	1	2	2	975	110.563	5.08447
	A2	Sequence	# PSMs	# Proteins	# Protein Groups	Protein Group Accessions	Modifications	ΔCn	XCorr	Probability	Charge	MH+ [Da]	ΔM [ppm]	RT [min]	# Missed Cleavages
	High	IAVEPVNPSELPK	1	1	1	132180F_115940_eq		0	2.89128	0	2	1392.77	0.950981	17.255	0
		Accession	Description	Score	Coverage	# Proteins	# Unique Peptides	# Peptides	# PSMs	# AAs	MW [kDa]	calc. pI
		132180F_115940_eq	GO:0005525:Molecular Function:GTP binding; IPR000640:Translation elongation factor EFG/EF2, C-terminal;IPR000795:Protein synthesis factor, GTP-binding;IPR004161:Translation elongation factor EFTu/EF1A, domain 2;IPR005517:Translation elongation factor EFG/EF2, domain IV;IPR009000:Translation elongation/initiation factor/Ribosomal, beta-barrel;IPR009022:Elongation factor G/III/V;IPR020568:Ribosomal…	5.57923	2.36	1	1	2	2	975	110.563	5.08447
	High	GGGQIIPTAR	1	2	2	132180F_115940_eq;255260F_133630_eq		0	2.68795	0	2	969.548	0.811901	12.5337	0
		Accession	Description	Score	Coverage	# Proteins	# Unique Peptides	# Peptides	# PSMs	# AAs	MW [kDa]	calc. pI
		255260F_133630_eq	GO:0005525:Molecular Function:GTP binding; IPR000640:Translation elongation factor EFG/EF2, C-terminal;IPR004161:Translation elongation factor EFTu/EF1A, domain 2;IPR005517:Translation elongation factor EFG/EF2, domain IV;IPR009000:Translation elongation/initiation factor/Ribosomal, beta-barrel;IPR009022:Elongation factor G/III/V;IPR020568:Ribosomal protein S5 domain 2-type fold;	8.85687	5.02	1	1	2	3	458	51.1001	6.7417
		132180F_115940_eq	GO:0005525:Molecular Function:GTP binding; IPR000640:Translation elongation factor EFG/EF2, C-terminal;IPR000795:Protein synthesis factor, GTP-binding;IPR004161:Translation elongation factor EFTu/EF1A, domain 2;IPR005517:Translation elongation factor EFG/EF2, domain IV;IPR009000:Translation elongation/initiation factor/Ribosomal, beta-barrel;IPR009022:Elongation factor G/III/V;IPR020568:Ribosomal…	5.57923	2.36	1	1	2	2	975	110.563	5.08447
177170R_244880_eq	GO:0055114:Biological Process:oxidation-reduction process;GO:0016627:Molecular Function:oxidoreductase activity, acting on the CH-CH group of donors;GO:0003995:Molecular Function:acyl-CoA dehydrogenase activity; IPR006090:Acyl-CoA oxidase/dehydrogenase, type 1;IPR006091:Acyl-CoA oxidase/dehydrogenase, central domain;IPR006092:Acyl-CoA dehydrogenase, N-terminal;IPR009075:Acyl-CoA dehydrogenase/oxi…	5.56239	3.34	1	1	1	2	359	39.4632	8.68994
	A2	Sequence	# PSMs	# Proteins	# Protein Groups	Protein Group Accessions	Modifications	ΔCn	XCorr	Probability	Charge	MH+ [Da]	ΔM [ppm]	RT [min]	# Missed Cleavages
	High	VPVSNMLLGEGR	2	1	1	177170R_244880_eq		0	2.88221	0	2	1271.67	-2.72819	19.0822	0
		Accession	Description	Score	Coverage	# Proteins	# Unique Peptides	# Peptides	# PSMs	# AAs	MW [kDa]	calc. pI
		177170R_244880_eq	GO:0055114:Biological Process:oxidation-reduction process;GO:0016627:Molecular Function:oxidoreductase activity, acting on the CH-CH group of donors;GO:0003995:Molecular Function:acyl-CoA dehydrogenase activity; IPR006090:Acyl-CoA oxidase/dehydrogenase, type 1;IPR006091:Acyl-CoA oxidase/dehydrogenase, central domain;IPR006092:Acyl-CoA dehydrogenase, N-terminal;IPR009075:Acyl-CoA dehydrogenase/oxi…	5.56239	3.34	1	1	1	2	359	39.4632	8.68994
046720R_300610_eq	GO:0005622:Cellular Component:intracellular;GO:0005840:Cellular Component:ribosome;GO:0006412:Biological Process:translation;GO:0003735:Molecular Function:structural constituent of ribosome; IPR001593:Ribosomal protein S3Ae;IPR018281:Ribosomal protein S3Ae, conserved site;	5.49954	9.02	1	2	2	2	266	30.0492	9.80322
	A2	Sequence	# PSMs	# Proteins	# Protein Groups	Protein Group Accessions	Modifications	ΔCn	XCorr	Probability	Charge	MH+ [Da]	ΔM [ppm]	RT [min]	# Missed Cleavages
	High	LIVEEVQGR	1	1	1	046720R_300610_eq		0	2.84478	0	2	1042.59	0.0860331	14.2464	0
		Accession	Description	Score	Coverage	# Proteins	# Unique Peptides	# Peptides	# PSMs	# AAs	MW [kDa]	calc. pI
		046720R_300610_eq	GO:0005622:Cellular Component:intracellular;GO:0005840:Cellular Component:ribosome;GO:0006412:Biological Process:translation;GO:0003735:Molecular Function:structural constituent of ribosome; IPR001593:Ribosomal protein S3Ae;IPR018281:Ribosomal protein S3Ae, conserved site;	5.49954	9.02	1	2	2	2	266	30.0492	9.80322
	High	VDRPEGYEPPIQEAV	1	1	1	046720R_300610_eq		0	2.65476	0	2	1698.83	-0.287232	18.1994	0
		Accession	Description	Score	Coverage	# Proteins	# Unique Peptides	# Peptides	# PSMs	# AAs	MW [kDa]	calc. pI
		046720R_300610_eq	GO:0005622:Cellular Component:intracellular;GO:0005840:Cellular Component:ribosome;GO:0006412:Biological Process:translation;GO:0003735:Molecular Function:structural constituent of ribosome; IPR001593:Ribosomal protein S3Ae;IPR018281:Ribosomal protein S3Ae, conserved site;	5.49954	9.02	1	2	2	2	266	30.0492	9.80322
209630R_268480_eq	GO:0005622:Cellular Component:intracellular;GO:0019843:Molecular Function:rRNA binding;GO:0003723:Molecular Function:RNA binding;GO:0015935:Cellular Component:small ribosomal subunit;GO:0006412:Biological Process:translation;GO:0003735:Molecular Function:structural constituent of ribosome; IPR001912:Ribosomal protein S4/S9, N-terminal;IPR002942:RNA-binding S4;IPR005710:Ribosomal protein S4/S9, eu…	5.49176	4.15	1	1	1	2	193	22.4073	10.4331
	A2	Sequence	# PSMs	# Proteins	# Protein Groups	Protein Group Accessions	Modifications	ΔCn	XCorr	Probability	Charge	MH+ [Da]	ΔM [ppm]	RT [min]	# Missed Cleavages
	High	LDYVLGLR	2	1	1	209630R_268480_eq		0	2.8536	0	2	948.552	0.564172	21.4744	0
		Accession	Description	Score	Coverage	# Proteins	# Unique Peptides	# Peptides	# PSMs	# AAs	MW [kDa]	calc. pI
		209630R_268480_eq	GO:0005622:Cellular Component:intracellular;GO:0019843:Molecular Function:rRNA binding;GO:0003723:Molecular Function:RNA binding;GO:0015935:Cellular Component:small ribosomal subunit;GO:0006412:Biological Process:translation;GO:0003735:Molecular Function:structural constituent of ribosome; IPR001912:Ribosomal protein S4/S9, N-terminal;IPR002942:RNA-binding S4;IPR005710:Ribosomal protein S4/S9, eu…	5.49176	4.15	1	1	1	2	193	22.4073	10.4331
001780F_039980_eq	GO:0000786:Cellular Component:nucleosome;GO:0005634:Cellular Component:nucleus;GO:0006334:Biological Process:nucleosome assembly;GO:0003677:Molecular Function:DNA binding; IPR002119:Histone H2A;IPR002589:Appr-1-p processing;IPR007125:Histone core;IPR009072:Histone-fold;	5.39332	3.48	1	1	1	2	402	42.5216	9.64209
	A2	Sequence	# PSMs	# Proteins	# Protein Groups	Protein Group Accessions	Modifications	ΔCn	XCorr	Probability	Charge	MH+ [Da]	ΔM [ppm]	RT [min]	# Missed Cleavages
	High	DLTSVAFPSIGSGR	2	1	1	001780F_039980_eq		0	2.89214	0	2	1406.73	-0.713196	21.1887	0
		Accession	Description	Score	Coverage	# Proteins	# Unique Peptides	# Peptides	# PSMs	# AAs	MW [kDa]	calc. pI
		001780F_039980_eq	GO:0000786:Cellular Component:nucleosome;GO:0005634:Cellular Component:nucleus;GO:0006334:Biological Process:nucleosome assembly;GO:0003677:Molecular Function:DNA binding; IPR002119:Histone H2A;IPR002589:Appr-1-p processing;IPR007125:Histone core;IPR009072:Histone-fold;	5.39332	3.48	1	1	1	2	402	42.5216	9.64209
027950F_113930_eq	GO:0000786:Cellular Component:nucleosome;GO:0005634:Cellular Component:nucleus;GO:0006334:Biological Process:nucleosome assembly;GO:0003677:Molecular Function:DNA binding; IPR005818:Histone H1/H5;IPR005819:Histone H5;	5.34596	6.78	1	1	1	2	177	18.6031	11.0923
	A2	Sequence	# PSMs	# Proteins	# Protein Groups	Protein Group Accessions	Modifications	ΔCn	XCorr	Probability	Charge	MH+ [Da]	ΔM [ppm]	RT [min]	# Missed Cleavages
	High	SmVDSGALTQTK	2	1	1	027950F_113930_eq	M2(Oxidation)	0	2.86535	0	2	1253.6	0.226137	10.2788	0
		Accession	Description	Score	Coverage	# Proteins	# Unique Peptides	# Peptides	# PSMs	# AAs	MW [kDa]	calc. pI
		027950F_113930_eq	GO:0000786:Cellular Component:nucleosome;GO:0005634:Cellular Component:nucleus;GO:0006334:Biological Process:nucleosome assembly;GO:0003677:Molecular Function:DNA binding; IPR005818:Histone H1/H5;IPR005819:Histone H5;	5.34596	6.78	1	1	1	2	177	18.6031	11.0923
244530R_245160_in	GO:0005975:Biological Process:carbohydrate metabolic process;GO:0004553:Molecular Function:hydrolase activity, hydrolyzing O-glycosyl compounds;GO:0003824:Molecular Function:catalytic activity; IPR000322:Glycoside hydrolase, family 31;IPR011013:Glycoside hydrolase-type carbohydrate-binding;IPR017853:Glycoside hydrolase, superfamily;	5.30276	1.4	1	1	1	2	928	105.158	5.56689
	A2	Sequence	# PSMs	# Proteins	# Protein Groups	Protein Group Accessions	Modifications	ΔCn	XCorr	Probability	Charge	MH+ [Da]	ΔM [ppm]	RT [min]	# Missed Cleavages
	High	DEAPGPPSNGVNK	2	1	1	244530R_245160_in		0	2.80038	0	2	1281.61	1.66756	8.72807	0
		Accession	Description	Score	Coverage	# Proteins	# Unique Peptides	# Peptides	# PSMs	# AAs	MW [kDa]	calc. pI
		244530R_245160_in	GO:0005975:Biological Process:carbohydrate metabolic process;GO:0004553:Molecular Function:hydrolase activity, hydrolyzing O-glycosyl compounds;GO:0003824:Molecular Function:catalytic activity; IPR000322:Glycoside hydrolase, family 31;IPR011013:Glycoside hydrolase-type carbohydrate-binding;IPR017853:Glycoside hydrolase, superfamily;	5.30276	1.4	1	1	1	2	928	105.158	5.56689
198940F_020480_eq	GO:0005743:Cellular Component:mitochondrial inner membrane;GO:0006810:Biological Process:transport;GO:0055085:Biological Process:transmembrane transport;GO:0005488:Molecular Function:binding;GO:0005215:Molecular Function:transporter activity; IPR002067:Mitochondrial carrier protein;IPR002113:Adenine nucleotide translocator 1;IPR018108:Mitochondrial substrate/solute carrier;IPR023395:Mitochondrial…	5.2892	3.36	1	1	1	2	298	32.8782	9.71533
	A2	Sequence	# PSMs	# Proteins	# Protein Groups	Protein Group Accessions	Modifications	ΔCn	XCorr	Probability	Charge	MH+ [Da]	ΔM [ppm]	RT [min]	# Missed Cleavages
	High	LLLQVQDASK	2	1	1	198940F_020480_eq		0	2.74356	0	2	1114.65	0.833722	15.4018	0
		Accession	Description	Score	Coverage	# Proteins	# Unique Peptides	# Peptides	# PSMs	# AAs	MW [kDa]	calc. pI
		198940F_020480_eq	GO:0005743:Cellular Component:mitochondrial inner membrane;GO:0006810:Biological Process:transport;GO:0055085:Biological Process:transmembrane transport;GO:0005488:Molecular Function:binding;GO:0005215:Molecular Function:transporter activity; IPR002067:Mitochondrial carrier protein;IPR002113:Adenine nucleotide translocator 1;IPR018108:Mitochondrial substrate/solute carrier;IPR023395:Mitochondrial…	5.2892	3.36	1	1	1	2	298	32.8782	9.71533
217210F_007700_eq	NULL	5.28356	2.25	1	1	1	2	533	58.7867	8.27979
	A2	Sequence	# PSMs	# Proteins	# Protein Groups	Protein Group Accessions	Modifications	ΔCn	XCorr	Probability	Charge	MH+ [Da]	ΔM [ppm]	RT [min]	# Missed Cleavages
	High	SDGAFISGSAVR	2	1	1	217210F_007700_eq		0	2.70332	0	2	1166.58	2.33157	14.701	0
		Accession	Description	Score	Coverage	# Proteins	# Unique Peptides	# Peptides	# PSMs	# AAs	MW [kDa]	calc. pI
		217210F_007700_eq	NULL	5.28356	2.25	1	1	1	2	533	58.7867	8.27979
020970F_157570_in	GO:0003723:Molecular Function:RNA binding; IPR004087:K Homology;IPR004088:K Homology, type 1;IPR018111:K Homology, type 1, subgroup;	5.26715	4.01	1	2	2	2	723	77.7909	7.97217
	A2	Sequence	# PSMs	# Proteins	# Protein Groups	Protein Group Accessions	Modifications	ΔCn	XCorr	Probability	Charge	MH+ [Da]	ΔM [ppm]	RT [min]	# Missed Cleavages
	High	QYGGAPGQSQPGQQGQ	1	1	1	020970F_157570_in		0	2.867	0	2	1587.71	-1.32851	9.15626	0
		Accession	Description	Score	Coverage	# Proteins	# Unique Peptides	# Peptides	# PSMs	# AAs	MW [kDa]	calc. pI
		020970F_157570_in	GO:0003723:Molecular Function:RNA binding; IPR004087:K Homology;IPR004088:K Homology, type 1;IPR018111:K Homology, type 1, subgroup;	5.26715	4.01	1	2	2	2	723	77.7909	7.97217
	High	IGGDGAVPETDSR	1	1	1	020970F_157570_in		0	2.40015	0	2	1273.6	-0.0840613	10.2989	0
		Accession	Description	Score	Coverage	# Proteins	# Unique Peptides	# Peptides	# PSMs	# AAs	MW [kDa]	calc. pI
		020970F_157570_in	GO:0003723:Molecular Function:RNA binding; IPR004087:K Homology;IPR004088:K Homology, type 1;IPR018111:K Homology, type 1, subgroup;	5.26715	4.01	1	2	2	2	723	77.7909	7.97217
292730F_098500_eq	GO:0005622:Cellular Component:intracellular;GO:0005840:Cellular Component:ribosome;GO:0006412:Biological Process:translation;GO:0003735:Molecular Function:structural constituent of ribosome;GO:0015934:Cellular Component:large ribosomal subunit; IPR001063:Ribosomal protein L22/L17;IPR005721:Ribosomal protein L22/L17, eukaryotic/archaeal;IPR018260:Ribosomal protein L22/L17, conserved site;	5.21932	5.46	1	1	1	2	183	21.2072	10.4917
	A2	Sequence	# PSMs	# Proteins	# Protein Groups	Protein Group Accessions	Modifications	ΔCn	XCorr	Probability	Charge	MH+ [Da]	ΔM [ppm]	RT [min]	# Missed Cleavages
	High	SAEFLLQLLK	2	1	1	292730F_098500_eq		0	2.82594	0	2	1161.69	0.167498	30.2052	0
		Accession	Description	Score	Coverage	# Proteins	# Unique Peptides	# Peptides	# PSMs	# AAs	MW [kDa]	calc. pI
		292730F_098500_eq	GO:0005622:Cellular Component:intracellular;GO:0005840:Cellular Component:ribosome;GO:0006412:Biological Process:translation;GO:0003735:Molecular Function:structural constituent of ribosome;GO:0015934:Cellular Component:large ribosomal subunit; IPR001063:Ribosomal protein L22/L17;IPR005721:Ribosomal protein L22/L17, eukaryotic/archaeal;IPR018260:Ribosomal protein L22/L17, conserved site;	5.21932	5.46	1	1	1	2	183	21.2072	10.4917
263410F_148160_eq	GO:0005529:Molecular Function:sugar binding; IPR001079:Galectin, carbohydrate recognition domain;IPR008985:Concanavalin A-like lectin/glucanase;	5.13283	4.32	1	1	1	2	301	33.1058	9.14404
	A2	Sequence	# PSMs	# Proteins	# Protein Groups	Protein Group Accessions	Modifications	ΔCn	XCorr	Probability	Charge	MH+ [Da]	ΔM [ppm]	RT [min]	# Missed Cleavages
	High	NcLQNQAWGGEEK	2	1	1	263410F_148160_eq	C2(Carbamidomethyl)	0	2.63006	0	2	1533.67	-0.502907	14.5715	0
		Accession	Description	Score	Coverage	# Proteins	# Unique Peptides	# Peptides	# PSMs	# AAs	MW [kDa]	calc. pI
		263410F_148160_eq	GO:0005529:Molecular Function:sugar binding; IPR001079:Galectin, carbohydrate recognition domain;IPR008985:Concanavalin A-like lectin/glucanase;	5.13283	4.32	1	1	1	2	301	33.1058	9.14404
053550F_044850_eq	GO:0003677:Molecular Function:DNA binding;GO:0005524:Molecular Function:ATP binding;GO:0005634:Cellular Component:nucleus;GO:0005515:Molecular Function:protein binding;GO:0008270:Molecular Function:zinc ion binding;GO:0003676:Molecular Function:nucleic acid binding;GO:0008026:Molecular Function:ATP-dependent helicase activity;GO:0006355:Biological Process:regulation of transcription, DNA-dependen…	5.05991	1.22	1	2	2	2	2051	231.94	5.70654
	A2	Sequence	# PSMs	# Proteins	# Protein Groups	Protein Group Accessions	Modifications	ΔCn	XCorr	Probability	Charge	MH+ [Da]	ΔM [ppm]	RT [min]	# Missed Cleavages
	High	AATPQVESSDTTK	1	1	1	053550F_044850_eq		0	2.62214	0	2	1334.64	1.01277	7.57508	0
		Accession	Description	Score	Coverage	# Proteins	# Unique Peptides	# Peptides	# PSMs	# AAs	MW [kDa]	calc. pI
		053550F_044850_eq	GO:0003677:Molecular Function:DNA binding;GO:0005524:Molecular Function:ATP binding;GO:0005634:Cellular Component:nucleus;GO:0005515:Molecular Function:protein binding;GO:0008270:Molecular Function:zinc ion binding;GO:0003676:Molecular Function:nucleic acid binding;GO:0008026:Molecular Function:ATP-dependent helicase activity;GO:0006355:Biological Process:regulation of transcription, DNA-dependen…	5.05991	1.22	1	2	2	2	2051	231.94	5.70654
	High	ESELNEYLSSFK	1	1	1	053550F_044850_eq		0	2.43777	0	2	1445.68	-0.605137	25.1131	0
		Accession	Description	Score	Coverage	# Proteins	# Unique Peptides	# Peptides	# PSMs	# AAs	MW [kDa]	calc. pI
		053550F_044850_eq	GO:0003677:Molecular Function:DNA binding;GO:0005524:Molecular Function:ATP binding;GO:0005634:Cellular Component:nucleus;GO:0005515:Molecular Function:protein binding;GO:0008270:Molecular Function:zinc ion binding;GO:0003676:Molecular Function:nucleic acid binding;GO:0008026:Molecular Function:ATP-dependent helicase activity;GO:0006355:Biological Process:regulation of transcription, DNA-dependen…	5.05991	1.22	1	2	2	2	2051	231.94	5.70654
007020F_076020_eq	GO:0005975:Biological Process:carbohydrate metabolic process;GO:0004553:Molecular Function:hydrolase activity, hydrolyzing O-glycosyl compounds; IPR000757:Glycoside hydrolase, family 16;IPR002889:Carbohydrate-binding WSC;IPR008985:Concanavalin A-like lectin/glucanase;IPR013994:Carbohydrate-binding WSC, subgroup;	5.01893	4.15	1	2	2	2	554	61.4063	5.07178
	A2	Sequence	# PSMs	# Proteins	# Protein Groups	Protein Group Accessions	Modifications	ΔCn	XCorr	Probability	Charge	MH+ [Da]	ΔM [ppm]	RT [min]	# Missed Cleavages
	High	VTTVESFAFK	1	1	1	007020F_076020_eq		0	2.53054	0	2	1128.59	-0.150552	19.2141	0
		Accession	Description	Score	Coverage	# Proteins	# Unique Peptides	# Peptides	# PSMs	# AAs	MW [kDa]	calc. pI
		007020F_076020_eq	GO:0005975:Biological Process:carbohydrate metabolic process;GO:0004553:Molecular Function:hydrolase activity, hydrolyzing O-glycosyl compounds; IPR000757:Glycoside hydrolase, family 16;IPR002889:Carbohydrate-binding WSC;IPR008985:Concanavalin A-like lectin/glucanase;IPR013994:Carbohydrate-binding WSC, subgroup;	5.01893	4.15	1	2	2	2	554	61.4063	5.07178
	High	WPYNGFQQTTASK	1	1	1	007020F_076020_eq		0	2.4884	0	2	1527.72	-2.56179	18.3027	0
		Accession	Description	Score	Coverage	# Proteins	# Unique Peptides	# Peptides	# PSMs	# AAs	MW [kDa]	calc. pI
		007020F_076020_eq	GO:0005975:Biological Process:carbohydrate metabolic process;GO:0004553:Molecular Function:hydrolase activity, hydrolyzing O-glycosyl compounds; IPR000757:Glycoside hydrolase, family 16;IPR002889:Carbohydrate-binding WSC;IPR008985:Concanavalin A-like lectin/glucanase;IPR013994:Carbohydrate-binding WSC, subgroup;	5.01893	4.15	1	2	2	2	554	61.4063	5.07178
110060F_005470_eq	GO:0003676:Molecular Function:nucleic acid binding;GO:0046872:Molecular Function:metal ion binding;GO:0031012:Cellular Component:extracellular matrix;GO:0006508:Biological Process:proteolysis;GO:0004222:Molecular Function:metalloendopeptidase activity;GO:0008237:Molecular Function:metallopeptidase activity;GO:0008270:Molecular Function:zinc ion binding; IPR001604:DNA/RNA non-specific endonuclease…	5.01123	0.89	1	1	1	2	1457	161.427	8.14795
	A2	Sequence	# PSMs	# Proteins	# Protein Groups	Protein Group Accessions	Modifications	ΔCn	XCorr	Probability	Charge	MH+ [Da]	ΔM [ppm]	RT [min]	# Missed Cleavages
	High	TLDLPEFQEWLYR	2	1	1	110060F_005470_eq		0	2.61445	0	2	1709.86	0.945558	29.8709	0
		Accession	Description	Score	Coverage	# Proteins	# Unique Peptides	# Peptides	# PSMs	# AAs	MW [kDa]	calc. pI
		110060F_005470_eq	GO:0003676:Molecular Function:nucleic acid binding;GO:0046872:Molecular Function:metal ion binding;GO:0031012:Cellular Component:extracellular matrix;GO:0006508:Biological Process:proteolysis;GO:0004222:Molecular Function:metalloendopeptidase activity;GO:0008237:Molecular Function:metallopeptidase activity;GO:0008270:Molecular Function:zinc ion binding; IPR001604:DNA/RNA non-specific endonuclease…	5.01123	0.89	1	1	1	2	1457	161.427	8.14795
056640R_280640_eq	GO:0005622:Cellular Component:intracellular;GO:0005840:Cellular Component:ribosome;GO:0006412:Biological Process:translation;GO:0003735:Molecular Function:structural constituent of ribosome; IPR002671:Ribosomal protein L22e;	4.99987	9.09	1	1	1	2	132	15.267	9.30518
	A2	Sequence	# PSMs	# Proteins	# Protein Groups	Protein Group Accessions	Modifications	ΔCn	XCorr	Probability	Charge	MH+ [Da]	ΔM [ppm]	RT [min]	# Missed Cleavages
	High	TGNLGTQVSIER	2	1	1	056640R_280640_eq		0	2.51194	0	2	1274.67	-1.52585	13.5242	0
		Accession	Description	Score	Coverage	# Proteins	# Unique Peptides	# Peptides	# PSMs	# AAs	MW [kDa]	calc. pI
		056640R_280640_eq	GO:0005622:Cellular Component:intracellular;GO:0005840:Cellular Component:ribosome;GO:0006412:Biological Process:translation;GO:0003735:Molecular Function:structural constituent of ribosome; IPR002671:Ribosomal protein L22e;	4.99987	9.09	1	1	1	2	132	15.267	9.30518
085130R_253960_eq	GO:0030127:Cellular Component:COPII vesicle coat;GO:0006886:Biological Process:intracellular protein transport;GO:0008270:Molecular Function:zinc ion binding; IPR006895:Zinc finger, Sec23/Sec24-type;IPR006896:Sec23/Sec24, trunk domain;IPR006900:Sec23/Sec24, helical domain;IPR007123:Gelsolin domain;IPR012990:Sec23/Sec24 beta-sandwich;	4.99219	1.53	1	1	1	2	782	87.8914	7.04932
	A2	Sequence	# PSMs	# Proteins	# Protein Groups	Protein Group Accessions	Modifications	ΔCn	XCorr	Probability	Charge	MH+ [Da]	ΔM [ppm]	RT [min]	# Missed Cleavages
	High	YIETQSGGSQAR	2	1	1	085130R_253960_eq		0	2.51975	0	2	1296.62	-1.46297	8.1113	0
		Accession	Description	Score	Coverage	# Proteins	# Unique Peptides	# Peptides	# PSMs	# AAs	MW [kDa]	calc. pI
		085130R_253960_eq	GO:0030127:Cellular Component:COPII vesicle coat;GO:0006886:Biological Process:intracellular protein transport;GO:0008270:Molecular Function:zinc ion binding; IPR006895:Zinc finger, Sec23/Sec24-type;IPR006896:Sec23/Sec24, trunk domain;IPR006900:Sec23/Sec24, helical domain;IPR007123:Gelsolin domain;IPR012990:Sec23/Sec24 beta-sandwich;	4.99219	1.53	1	1	1	2	782	87.8914	7.04932
096770F_138770_in	GO:0009987:Biological Process:cellular process; IPR000994:Peptidase M24, structural domain;IPR013719:Domain of unknown function DUF1747, eukaryote;IPR013953:FACT complex subunit Spt16p/Cdc68p;	4.98985	1.95	1	2	2	2	1024	116.915	5.24951
	A2	Sequence	# PSMs	# Proteins	# Protein Groups	Protein Group Accessions	Modifications	ΔCn	XCorr	Probability	Charge	MH+ [Da]	ΔM [ppm]	RT [min]	# Missed Cleavages
	High	ELGFFGVPNR	1	1	1	096770F_138770_in		0	2.53698	0	2	1135.59	0.639544	22.6562	0
		Accession	Description	Score	Coverage	# Proteins	# Unique Peptides	# Peptides	# PSMs	# AAs	MW [kDa]	calc. pI
		096770F_138770_in	GO:0009987:Biological Process:cellular process; IPR000994:Peptidase M24, structural domain;IPR013719:Domain of unknown function DUF1747, eukaryote;IPR013953:FACT complex subunit Spt16p/Cdc68p;	4.98985	1.95	1	2	2	2	1024	116.915	5.24951
	High	EELEFEVPFR	1	1	1	096770F_138770_in		0	2.45287	0	2	1294.63	-0.0510145	25.2933	0
		Accession	Description	Score	Coverage	# Proteins	# Unique Peptides	# Peptides	# PSMs	# AAs	MW [kDa]	calc. pI
		096770F_138770_in	GO:0009987:Biological Process:cellular process; IPR000994:Peptidase M24, structural domain;IPR013719:Domain of unknown function DUF1747, eukaryote;IPR013953:FACT complex subunit Spt16p/Cdc68p;	4.98985	1.95	1	2	2	2	1024	116.915	5.24951
217190F_007690_in	GO:0005622:Cellular Component:intracellular;GO:0005840:Cellular Component:ribosome;GO:0006412:Biological Process:translation;GO:0003735:Molecular Function:structural constituent of ribosome; IPR001266:Ribosomal protein S19e;IPR018277:Ribosomal protein S19e, conserved site;	4.97136	11.73	1	2	2	2	162	18.0717	10.6235
	A2	Sequence	# PSMs	# Proteins	# Protein Groups	Protein Group Accessions	Modifications	ΔCn	XCorr	Probability	Charge	MH+ [Da]	ΔM [ppm]	RT [min]	# Missed Cleavages
	High	IAGQVATAMR	1	1	1	217190F_007690_in		0	2.55185	0	2	1017.55	3.03025	12.1964	0
		Accession	Description	Score	Coverage	# Proteins	# Unique Peptides	# Peptides	# PSMs	# AAs	MW [kDa]	calc. pI
		217190F_007690_in	GO:0005622:Cellular Component:intracellular;GO:0005840:Cellular Component:ribosome;GO:0006412:Biological Process:translation;GO:0003735:Molecular Function:structural constituent of ribosome; IPR001266:Ribosomal protein S19e;IPR018277:Ribosomal protein S19e, conserved site;	4.97136	11.73	1	2	2	2	162	18.0717	10.6235
	High	LPEWVDLVK	1	1	1	217190F_007690_in		0	2.41952	0	2	1098.62	1.66765	25.5181	0
		Accession	Description	Score	Coverage	# Proteins	# Unique Peptides	# Peptides	# PSMs	# AAs	MW [kDa]	calc. pI
		217190F_007690_in	GO:0005622:Cellular Component:intracellular;GO:0005840:Cellular Component:ribosome;GO:0006412:Biological Process:translation;GO:0003735:Molecular Function:structural constituent of ribosome; IPR001266:Ribosomal protein S19e;IPR018277:Ribosomal protein S19e, conserved site;	4.97136	11.73	1	2	2	2	162	18.0717	10.6235
019800R_296010_eq	GO:0006662:Biological Process:glycerol ether metabolic process;GO:0045454:Biological Process:cell redox homeostasis;GO:0009055:Molecular Function:electron carrier activity; IPR005746:Thioredoxin;IPR012336:Thioredoxin-like fold;IPR013766:Thioredoxin domain;IPR017936:Thioredoxin-like;IPR017937:Thioredoxin, conserved site;	4.96438	2.86	1	1	1	2	524	59.6555	6.25244
	A2	Sequence	# PSMs	# Proteins	# Protein Groups	Protein Group Accessions	Modifications	ΔCn	XCorr	Probability	Charge	MH+ [Da]	ΔM [ppm]	RT [min]	# Missed Cleavages
	High	LMPDVVTLNEESFEK	2	1	1	019800R_296010_eq		0	2.57853	0	2	1750.85	-3.00494	22.0806	0
		Accession	Description	Score	Coverage	# Proteins	# Unique Peptides	# Peptides	# PSMs	# AAs	MW [kDa]	calc. pI
		019800R_296010_eq	GO:0006662:Biological Process:glycerol ether metabolic process;GO:0045454:Biological Process:cell redox homeostasis;GO:0009055:Molecular Function:electron carrier activity; IPR005746:Thioredoxin;IPR012336:Thioredoxin-like fold;IPR013766:Thioredoxin domain;IPR017936:Thioredoxin-like;IPR017937:Thioredoxin, conserved site;	4.96438	2.86	1	1	1	2	524	59.6555	6.25244
188820F_110750_eq	GO:0005622:Cellular Component:intracellular;GO:0005840:Cellular Component:ribosome;GO:0006412:Biological Process:translation;GO:0003735:Molecular Function:structural constituent of ribosome; IPR002132:Ribosomal protein L5;IPR020929:Ribosomal protein L5, conserved site;IPR022803:Ribosomal protein L5 domain;	4.71966	6.67	1	1	1	1	210	23.7456	10.1987
	A2	Sequence	# PSMs	# Proteins	# Protein Groups	Protein Group Accessions	Modifications	ΔCn	XCorr	Probability	Charge	MH+ [Da]	ΔM [ppm]	RT [min]	# Missed Cleavages
	High	VLEQLTGQTPVFSK	1	1	1	188820F_110750_eq		0	4.71966	0	2	1546.85	-0.328282	18.6485	0
		Accession	Description	Score	Coverage	# Proteins	# Unique Peptides	# Peptides	# PSMs	# AAs	MW [kDa]	calc. pI
		188820F_110750_eq	GO:0005622:Cellular Component:intracellular;GO:0005840:Cellular Component:ribosome;GO:0006412:Biological Process:translation;GO:0003735:Molecular Function:structural constituent of ribosome; IPR002132:Ribosomal protein L5;IPR020929:Ribosomal protein L5, conserved site;IPR022803:Ribosomal protein L5 domain;	4.71966	6.67	1	1	1	1	210	23.7456	10.1987
134740R_245220_eq	GO:0003676:Molecular Function:nucleic acid binding; IPR000504:RNA recognition motif domain;	4.53518	5.18	1	1	1	1	309	34.6456	8.14795
	A2	Sequence	# PSMs	# Proteins	# Protein Groups	Protein Group Accessions	Modifications	ΔCn	XCorr	Probability	Charge	MH+ [Da]	ΔM [ppm]	RT [min]	# Missed Cleavages
	High	IFVGGLNPDYPDEDLK	1	1	1	134740R_245220_eq		0	4.53518	0	2	1791.88	-0.538753	21.2349	0
		Accession	Description	Score	Coverage	# Proteins	# Unique Peptides	# Peptides	# PSMs	# AAs	MW [kDa]	calc. pI
		134740R_245220_eq	GO:0003676:Molecular Function:nucleic acid binding; IPR000504:RNA recognition motif domain;	4.53518	5.18	1	1	1	1	309	34.6456	8.14795
185800F_006370_eq	GO:0003676:Molecular Function:nucleic acid binding; IPR000504:RNA recognition motif domain;	4.42329	14.17	1	1	1	1	127	13.4843	4.65283
	A2	Sequence	# PSMs	# Proteins	# Protein Groups	Protein Group Accessions	Modifications	ΔCn	XCorr	Probability	Charge	MH+ [Da]	ΔM [ppm]	RT [min]	# Missed Cleavages
	High	GSGGGGGGGFNSPAQVSK	1	1	1	185800F_006370_eq		0	4.42329	0	2	1520.71	0.407017	10.9941	0
		Accession	Description	Score	Coverage	# Proteins	# Unique Peptides	# Peptides	# PSMs	# AAs	MW [kDa]	calc. pI
		185800F_006370_eq	GO:0003676:Molecular Function:nucleic acid binding; IPR000504:RNA recognition motif domain;	4.42329	14.17	1	1	1	1	127	13.4843	4.65283
128840R_213510_in	NULL	4.1753	7.22	1	1	1	1	180	19.0965	11.8247
	A2	Sequence	# PSMs	# Proteins	# Protein Groups	Protein Group Accessions	Modifications	ΔCn	XCorr	Probability	Charge	MH+ [Da]	ΔM [ppm]	RT [min]	# Missed Cleavages
	High	APAAAAAAAPPAK	1	1	1	128840R_213510_in		0	4.1753	0	2	1077.61	0.405639	7.45686	0
		Accession	Description	Score	Coverage	# Proteins	# Unique Peptides	# Peptides	# PSMs	# AAs	MW [kDa]	calc. pI
		128840R_213510_in	NULL	4.1753	7.22	1	1	1	1	180	19.0965	11.8247
304950F_000020_eq	GO:0006457:Biological Process:protein folding;GO:0005524:Molecular Function:ATP binding;GO:0044267:Biological Process:cellular protein metabolic process; IPR002194:Chaperonin TCP-1, conserved site;IPR002423:Chaperonin Cpn60/TCP-1;IPR012715:T-complex protein 1, alpha subunit;IPR017998:Chaperone, tailless complex polypeptide 1;	3.85992	2.88	1	1	1	1	555	60.3096	7.59131
	A2	Sequence	# PSMs	# Proteins	# Protein Groups	Protein Group Accessions	Modifications	ΔCn	XCorr	Probability	Charge	MH+ [Da]	ΔM [ppm]	RT [min]	# Missed Cleavages
	High	TLAVNAAQDSTELVAK	1	1	1	304950F_000020_eq		0	3.85992	0	2	1630.86	-0.030461	16.6411	0
		Accession	Description	Score	Coverage	# Proteins	# Unique Peptides	# Peptides	# PSMs	# AAs	MW [kDa]	calc. pI
		304950F_000020_eq	GO:0006457:Biological Process:protein folding;GO:0005524:Molecular Function:ATP binding;GO:0044267:Biological Process:cellular protein metabolic process; IPR002194:Chaperonin TCP-1, conserved site;IPR002423:Chaperonin Cpn60/TCP-1;IPR012715:T-complex protein 1, alpha subunit;IPR017998:Chaperone, tailless complex polypeptide 1;	3.85992	2.88	1	1	1	1	555	60.3096	7.59131
051240F_155620_in	GO:0005515:Molecular Function:protein binding; IPR001680:WD40 repeat;IPR011046:WD40 repeat-like-containing domain;IPR017986:WD40-repeat-containing domain;IPR019781:WD40 repeat, subgroup;IPR019782:WD40 repeat 2;	3.85221	5.26	1	1	1	1	304	33.6274	5.79541
	A2	Sequence	# PSMs	# Proteins	# Protein Groups	Protein Group Accessions	Modifications	ΔCn	XCorr	Probability	Charge	MH+ [Da]	ΔM [ppm]	RT [min]	# Missed Cleavages
	High	GQGQTIAPAEPQKPEQ	1	1	1	051240F_155620_in		0	3.85221	0	2	1678.84	-0.0274965	11.0039	0
		Accession	Description	Score	Coverage	# Proteins	# Unique Peptides	# Peptides	# PSMs	# AAs	MW [kDa]	calc. pI
		051240F_155620_in	GO:0005515:Molecular Function:protein binding; IPR001680:WD40 repeat;IPR011046:WD40 repeat-like-containing domain;IPR017986:WD40-repeat-containing domain;IPR019781:WD40 repeat, subgroup;IPR019782:WD40 repeat 2;	3.85221	5.26	1	1	1	1	304	33.6274	5.79541
277850F_003060_eq	GO:0006397:Biological Process:mRNA processing; IPR002483:Splicing factor PWI;IPR013881:Pre-mRNA-splicing factor 3;	3.81768	2.18	1	1	1	1	551	61.8945	9.40771
	A2	Sequence	# PSMs	# Proteins	# Protein Groups	Protein Group Accessions	Modifications	ΔCn	XCorr	Probability	Charge	MH+ [Da]	ΔM [ppm]	RT [min]	# Missed Cleavages
	High	VLGSEAVQDPTK	1	1	1	277850F_003060_eq		0	3.81768	0	2	1243.65	-1.89845	11.9561	0
		Accession	Description	Score	Coverage	# Proteins	# Unique Peptides	# Peptides	# PSMs	# AAs	MW [kDa]	calc. pI
		277850F_003060_eq	GO:0006397:Biological Process:mRNA processing; IPR002483:Splicing factor PWI;IPR013881:Pre-mRNA-splicing factor 3;	3.81768	2.18	1	1	1	1	551	61.8945	9.40771
239590R_279440_in	GO:0006468:Biological Process:protein phosphorylation;GO:0004672:Molecular Function:protein kinase activity;GO:0005515:Molecular Function:protein binding;GO:0004674:Molecular Function:protein serine/threonine kinase activity;GO:0004713:Molecular Function:protein tyrosine kinase activity;GO:0016772:Molecular Function:transferase activity, transferring phosphorus-containing groups;GO:0005524:Molecu…	3.73652	2.43	1	1	1	1	576	64.8172	7.72314
	A2	Sequence	# PSMs	# Proteins	# Protein Groups	Protein Group Accessions	Modifications	ΔCn	XCorr	Probability	Charge	MH+ [Da]	ΔM [ppm]	RT [min]	# Missed Cleavages
	High	LVNDDIYEASAESR	1	1	1	239590R_279440_in		0	3.73652	0	2	1581.74	-1.07284	15.3732	0
		Accession	Description	Score	Coverage	# Proteins	# Unique Peptides	# Peptides	# PSMs	# AAs	MW [kDa]	calc. pI
		239590R_279440_in	GO:0006468:Biological Process:protein phosphorylation;GO:0004672:Molecular Function:protein kinase activity;GO:0005515:Molecular Function:protein binding;GO:0004674:Molecular Function:protein serine/threonine kinase activity;GO:0004713:Molecular Function:protein tyrosine kinase activity;GO:0016772:Molecular Function:transferase activity, transferring phosphorus-containing groups;GO:0005524:Molecu…	3.73652	2.43	1	1	1	1	576	64.8172	7.72314
094750R_196050_in	GO:0008270:Molecular Function:zinc ion binding;GO:0003723:Molecular Function:RNA binding; IPR002867:Zinc finger, C6HC-type;IPR004087:K Homology;IPR017907:Zinc finger, RING-type, conserved site;	3.72845	2.13	1	1	1	1	751	82.3377	7.98682
	A2	Sequence	# PSMs	# Proteins	# Protein Groups	Protein Group Accessions	Modifications	ΔCn	XCorr	Probability	Charge	MH+ [Da]	ΔM [ppm]	RT [min]	# Missed Cleavages
	High	WGGSGGAGGLSGGPTR	1	1	1	094750R_196050_in		0	3.72845	0	2	1373.66	0.316111	14.0023	0
		Accession	Description	Score	Coverage	# Proteins	# Unique Peptides	# Peptides	# PSMs	# AAs	MW [kDa]	calc. pI
		094750R_196050_in	GO:0008270:Molecular Function:zinc ion binding;GO:0003723:Molecular Function:RNA binding; IPR002867:Zinc finger, C6HC-type;IPR004087:K Homology;IPR017907:Zinc finger, RING-type, conserved site;	3.72845	2.13	1	1	1	1	751	82.3377	7.98682
152570F_060240_in	GO:0009311:Biological Process:oligosaccharide metabolic process;GO:0004573:Molecular Function:mannosyl-oligosaccharide glucosidase activity;GO:0003824:Molecular Function:catalytic activity; IPR004888:Glycoside hydrolase, family 63;IPR008928:Six-hairpin glycosidase-like;	3.70349	1.95	1	1	1	1	822	95.1638	6.354
	A2	Sequence	# PSMs	# Proteins	# Protein Groups	Protein Group Accessions	Modifications	ΔCn	XCorr	Probability	Charge	MH+ [Da]	ΔM [ppm]	RT [min]	# Missed Cleavages
	High	DWLQGDPEQPAPPPSR	1	1	1	152570F_060240_in		0	3.70349	0	2	1789.85	0.698867	17.4365	0
		Accession	Description	Score	Coverage	# Proteins	# Unique Peptides	# Peptides	# PSMs	# AAs	MW [kDa]	calc. pI
		152570F_060240_in	GO:0009311:Biological Process:oligosaccharide metabolic process;GO:0004573:Molecular Function:mannosyl-oligosaccharide glucosidase activity;GO:0003824:Molecular Function:catalytic activity; IPR004888:Glycoside hydrolase, family 63;IPR008928:Six-hairpin glycosidase-like;	3.70349	1.95	1	1	1	1	822	95.1638	6.354
011570F_103220_eq	GO:0006979:Biological Process:response to oxidative stress;GO:0055114:Biological Process:oxidation-reduction process;GO:0004096:Molecular Function:catalase activity; IPR002226:Catalase;IPR010582:Catalase-related immune responsive;IPR011614:Catalase, N-terminal;IPR018028:Catalase-related subgroup;IPR020835:Catalase-like domain, haem-dependent;	3.7014	2.94	1	1	1	1	511	58.0805	7.82568
	A2	Sequence	# PSMs	# Proteins	# Protein Groups	Protein Group Accessions	Modifications	ΔCn	XCorr	Probability	Charge	MH+ [Da]	ΔM [ppm]	RT [min]	# Missed Cleavages
	High	FSTVGGESGSADTAR	1	1	1	011570F_103220_eq		0	3.7014	0	2	1441.65	-1.78383	11.0003	0
		Accession	Description	Score	Coverage	# Proteins	# Unique Peptides	# Peptides	# PSMs	# AAs	MW [kDa]	calc. pI
		011570F_103220_eq	GO:0006979:Biological Process:response to oxidative stress;GO:0055114:Biological Process:oxidation-reduction process;GO:0004096:Molecular Function:catalase activity; IPR002226:Catalase;IPR010582:Catalase-related immune responsive;IPR011614:Catalase, N-terminal;IPR018028:Catalase-related subgroup;IPR020835:Catalase-like domain, haem-dependent;	3.7014	2.94	1	1	1	1	511	58.0805	7.82568
037560R	GO:0005515:Molecular Function:protein binding; IPR000483:Cysteine-rich flanking region, C-terminal domain;IPR001611:Leucine-rich repeat;IPR003591:Leucine-rich repeat, typical subtype;IPR003598:Immunoglobulin subtype 2;IPR003599:Immunoglobulin subtype;IPR007110:Immunoglobulin-like;IPR013098:Immunoglobulin I-set;	3.47221	3.37	2	1	1	1	415	45.588	5.31299
	A2	Sequence	# PSMs	# Proteins	# Protein Groups	Protein Group Accessions	Modifications	ΔCn	XCorr	Probability	Charge	MH+ [Da]	ΔM [ppm]	RT [min]	# Missed Cleavages
	High	IDQSGGQVQGTVGK	1	2	1	037560R		0	3.47221	0	2	1373.7	-0.480276	9.01701	0
		Accession	Description	Score	Coverage	# Proteins	# Unique Peptides	# Peptides	# PSMs	# AAs	MW [kDa]	calc. pI
		037560R	GO:0005515:Molecular Function:protein binding; IPR000483:Cysteine-rich flanking region, C-terminal domain;IPR001611:Leucine-rich repeat;IPR003591:Leucine-rich repeat, typical subtype;IPR003598:Immunoglobulin subtype 2;IPR003599:Immunoglobulin subtype;IPR007110:Immunoglobulin-like;IPR013098:Immunoglobulin I-set;	3.47221	3.37	2	1	1	1	415	45.588	5.31299
131350F_144870_eq	IPR009053:Prefoldin;	3.42271	0.65	1	1	1	1	2169	248.653	5.52881
	A2	Sequence	# PSMs	# Proteins	# Protein Groups	Protein Group Accessions	Modifications	ΔCn	XCorr	Probability	Charge	MH+ [Da]	ΔM [ppm]	RT [min]	# Missed Cleavages
	High	LETSAQDIDPEVVR	1	1	1	131350F_144870_eq		0	3.42271	0	2	1571.79	0.210082	15.793	0
		Accession	Description	Score	Coverage	# Proteins	# Unique Peptides	# Peptides	# PSMs	# AAs	MW [kDa]	calc. pI
		131350F_144870_eq	IPR009053:Prefoldin;	3.42271	0.65	1	1	1	1	2169	248.653	5.52881
094510F_028820_eq	GO:0008152:Biological Process:metabolic process;GO:0016747:Molecular Function:transferase activity, transferring acyl groups other than amino-acyl groups;GO:0003824:Molecular Function:catalytic activity; IPR002155:Thiolase;IPR016039:Thiolase-like;IPR020610:Thiolase, active site;IPR020613:Thiolase, conserved site;IPR020615:Thiolase, acyl-enzyme intermediate active site;IPR020616:Thiolase, N-termin…	3.41414	2.71	1	1	1	1	480	51.1774	9.31982
	A2	Sequence	# PSMs	# Proteins	# Protein Groups	Protein Group Accessions	Modifications	ΔCn	XCorr	Probability	Charge	MH+ [Da]	ΔM [ppm]	RT [min]	# Missed Cleavages
	High	DQLLLGPTYATPK	1	1	1	094510F_028820_eq		0	3.41414	0	2	1416.77	0.259702	18.6988	0
		Accession	Description	Score	Coverage	# Proteins	# Unique Peptides	# Peptides	# PSMs	# AAs	MW [kDa]	calc. pI
		094510F_028820_eq	GO:0008152:Biological Process:metabolic process;GO:0016747:Molecular Function:transferase activity, transferring acyl groups other than amino-acyl groups;GO:0003824:Molecular Function:catalytic activity; IPR002155:Thiolase;IPR016039:Thiolase-like;IPR020610:Thiolase, active site;IPR020613:Thiolase, conserved site;IPR020615:Thiolase, acyl-enzyme intermediate active site;IPR020616:Thiolase, N-termin…	3.41414	2.71	1	1	1	1	480	51.1774	9.31982
223230F_102470_eq	GO:0006351:Biological Process:transcription, DNA-dependent;GO:0003677:Molecular Function:DNA binding;GO:0003899:Molecular Function:DNA-directed RNA polymerase activity; IPR007120:DNA-directed RNA polymerase, subunit 2, domain 6;IPR007121:RNA polymerase, beta subunit, conserved site;IPR007641:RNA polymerase Rpb2, domain 7;IPR007642:RNA polymerase Rpb2, domain 2;IPR007644:RNA polymerase, beta subun…	3.38898	1.45	1	1	1	1	1176	133.768	6.90283
	A2	Sequence	# PSMs	# Proteins	# Protein Groups	Protein Group Accessions	Modifications	ΔCn	XCorr	Probability	Charge	MH+ [Da]	ΔM [ppm]	RT [min]	# Missed Cleavages
	High	GEIGDATPFNDAVNVQK	1	1	1	223230F_102470_eq		0	3.38898	0	2	1774.87	2.644	17.56	0
		Accession	Description	Score	Coverage	# Proteins	# Unique Peptides	# Peptides	# PSMs	# AAs	MW [kDa]	calc. pI
		223230F_102470_eq	GO:0006351:Biological Process:transcription, DNA-dependent;GO:0003677:Molecular Function:DNA binding;GO:0003899:Molecular Function:DNA-directed RNA polymerase activity; IPR007120:DNA-directed RNA polymerase, subunit 2, domain 6;IPR007121:RNA polymerase, beta subunit, conserved site;IPR007641:RNA polymerase Rpb2, domain 7;IPR007642:RNA polymerase Rpb2, domain 2;IPR007644:RNA polymerase, beta subun…	3.38898	1.45	1	1	1	1	1176	133.768	6.90283
166970R_257160_eq	GO:0005856:Cellular Component:cytoskeleton;GO:0005737:Cellular Component:cytoplasm;GO:0019898:Cellular Component:extrinsic to membrane;GO:0008092:Molecular Function:cytoskeletal protein binding; IPR000299:FERM domain;IPR000798:Ezrin/radixin/moesin family;IPR008954:Moesin;IPR011174:Ezrin/radixin/moesin;IPR011259:Ezrin/radixin/moesin, C-terminal;IPR018979:FERM, N-terminal;IPR018980:FERM, C-terminal…	3.36772	2.29	1	1	1	1	568	67.2754	5.71924
	A2	Sequence	# PSMs	# Proteins	# Protein Groups	Protein Group Accessions	Modifications	ΔCn	XCorr	Probability	Charge	MH+ [Da]	ΔM [ppm]	RT [min]	# Missed Cleavages
	High	QLELENMQTATQK	1	1	1	166970R_257160_eq		0	3.36772	0	2	1533.75	-4.49826	15.3244	0
		Accession	Description	Score	Coverage	# Proteins	# Unique Peptides	# Peptides	# PSMs	# AAs	MW [kDa]	calc. pI
		166970R_257160_eq	GO:0005856:Cellular Component:cytoskeleton;GO:0005737:Cellular Component:cytoplasm;GO:0019898:Cellular Component:extrinsic to membrane;GO:0008092:Molecular Function:cytoskeletal protein binding; IPR000299:FERM domain;IPR000798:Ezrin/radixin/moesin family;IPR008954:Moesin;IPR011174:Ezrin/radixin/moesin;IPR011259:Ezrin/radixin/moesin, C-terminal;IPR018979:FERM, N-terminal;IPR018980:FERM, C-terminal…	3.36772	2.29	1	1	1	1	568	67.2754	5.71924
214640F_065150_eq	GO:0006012:Biological Process:galactose metabolic process;GO:0046835:Biological Process:carbohydrate phosphorylation;GO:0004335:Molecular Function:galactokinase activity;GO:0005524:Molecular Function:ATP binding;GO:0016310:Biological Process:phosphorylation;GO:0005737:Cellular Component:cytoplasm;GO:0008152:Biological Process:metabolic process;GO:0016301:Molecular Function:kinase activity;GO:0016…	3.25958	2.7	1	1	1	1	445	48.2782	6.07471
	A2	Sequence	# PSMs	# Proteins	# Protein Groups	Protein Group Accessions	Modifications	ΔCn	XCorr	Probability	Charge	MH+ [Da]	ΔM [ppm]	RT [min]	# Missed Cleavages
	High	VLTTAQDADEPK	1	1	1	214640F_065150_eq		0	3.25958	0	2	1287.65	2.0829	9.7497	0
		Accession	Description	Score	Coverage	# Proteins	# Unique Peptides	# Peptides	# PSMs	# AAs	MW [kDa]	calc. pI
		214640F_065150_eq	GO:0006012:Biological Process:galactose metabolic process;GO:0046835:Biological Process:carbohydrate phosphorylation;GO:0004335:Molecular Function:galactokinase activity;GO:0005524:Molecular Function:ATP binding;GO:0016310:Biological Process:phosphorylation;GO:0005737:Cellular Component:cytoplasm;GO:0008152:Biological Process:metabolic process;GO:0016301:Molecular Function:kinase activity;GO:0016…	3.25958	2.7	1	1	1	1	445	48.2782	6.07471
020510R_296280_eq	GO:0007010:Biological Process:cytoskeleton organization;GO:0003779:Molecular Function:actin binding; IPR003128:Villin headpiece;IPR007122:Gelsolin;IPR007123:Gelsolin domain;IPR015627:Villin;	3.2531	1.96	1	1	1	1	815	90.2921	5.51611
	A2	Sequence	# PSMs	# Proteins	# Protein Groups	Protein Group Accessions	Modifications	ΔCn	XCorr	Probability	Charge	MH+ [Da]	ΔM [ppm]	RT [min]	# Missed Cleavages
	High	VAVVDPGDPTPPAMEK	1	1	1	020510R_296280_eq		0	3.2531	0	2	1622.81	-0.404121	14.9355	0
		Accession	Description	Score	Coverage	# Proteins	# Unique Peptides	# Peptides	# PSMs	# AAs	MW [kDa]	calc. pI
		020510R_296280_eq	GO:0007010:Biological Process:cytoskeleton organization;GO:0003779:Molecular Function:actin binding; IPR003128:Villin headpiece;IPR007122:Gelsolin;IPR007123:Gelsolin domain;IPR015627:Villin;	3.2531	1.96	1	1	1	1	815	90.2921	5.51611
336580R	GO:0005515:Molecular Function:protein binding; IPR001452:Src homology-3 domain;IPR011511:Variant SH3;	3.17047	21.43	1	1	1	1	70	8.24605	5.13525
	A2	Sequence	# PSMs	# Proteins	# Protein Groups	Protein Group Accessions	Modifications	ΔCn	XCorr	Probability	Charge	MH+ [Da]	ΔM [ppm]	RT [min]	# Missed Cleavages
	High	EGEEDQSLAGLVPSR	1	1	1	336580R		0	3.17047	0	2	1586.76	-0.581809	18.2107	0
		Accession	Description	Score	Coverage	# Proteins	# Unique Peptides	# Peptides	# PSMs	# AAs	MW [kDa]	calc. pI
		336580R	GO:0005515:Molecular Function:protein binding; IPR001452:Src homology-3 domain;IPR011511:Variant SH3;	3.17047	21.43	1	1	1	1	70	8.24605	5.13525
146860F_088620_eq	GO:0005515:Molecular Function:protein binding; IPR001452:Src homology-3 domain;IPR001478:PDZ/DHR/GLGF;IPR004172:L27;IPR008144:Guanylate kinase;IPR008145:Guanylate kinase/L-type calcium channel;IPR011511:Variant SH3;IPR014775:L27, C-terminal;	3.14711	2.59	1	1	1	1	541	60.2506	5.89697
	A2	Sequence	# PSMs	# Proteins	# Protein Groups	Protein Group Accessions	Modifications	ΔCn	XCorr	Probability	Charge	MH+ [Da]	ΔM [ppm]	RT [min]	# Missed Cleavages
	High	DVSNSPEALQDYLK	1	1	1	146860F_088620_eq		0	3.14711	0	2	1578.77	3.04381	20.148	0
		Accession	Description	Score	Coverage	# Proteins	# Unique Peptides	# Peptides	# PSMs	# AAs	MW [kDa]	calc. pI
		146860F_088620_eq	GO:0005515:Molecular Function:protein binding; IPR001452:Src homology-3 domain;IPR001478:PDZ/DHR/GLGF;IPR004172:L27;IPR008144:Guanylate kinase;IPR008145:Guanylate kinase/L-type calcium channel;IPR011511:Variant SH3;IPR014775:L27, C-terminal;	3.14711	2.59	1	1	1	1	541	60.2506	5.89697
292860R	IPR000313:PWWP;IPR021567:Lens epithelium-derived growth factor (LEDGF);	3.14384	1.87	1	1	1	1	749	85.5696	6.90283
	A2	Sequence	# PSMs	# Proteins	# Protein Groups	Protein Group Accessions	Modifications	ΔCn	XCorr	Probability	Charge	MH+ [Da]	ΔM [ppm]	RT [min]	# Missed Cleavages
	High	QLSDQVANQNPDVR	1	1	1	292860R		0	3.14384	0	2	1583.78	0.679774	12.0947	0
		Accession	Description	Score	Coverage	# Proteins	# Unique Peptides	# Peptides	# PSMs	# AAs	MW [kDa]	calc. pI
		292860R	IPR000313:PWWP;IPR021567:Lens epithelium-derived growth factor (LEDGF);	3.14384	1.87	1	1	1	1	749	85.5696	6.90283
092120F_007550_eq	GO:0006397:Biological Process:mRNA processing; IPR002483:Splicing factor PWI;	3.12052	1.8	1	1	1	1	887	102.256	11.6782
	A2	Sequence	# PSMs	# Proteins	# Protein Groups	Protein Group Accessions	Modifications	ΔCn	XCorr	Probability	Charge	MH+ [Da]	ΔM [ppm]	RT [min]	# Missed Cleavages
	High	EESPTQANPASTPQPK	1	1	1	092120F_007550_eq		0	3.12052	0	2	1681.8	-0.543357	9.56089	0
		Accession	Description	Score	Coverage	# Proteins	# Unique Peptides	# Peptides	# PSMs	# AAs	MW [kDa]	calc. pI
		092120F_007550_eq	GO:0006397:Biological Process:mRNA processing; IPR002483:Splicing factor PWI;	3.12052	1.8	1	1	1	1	887	102.256	11.6782
032720F_018860_eq	GO:0005622:Cellular Component:intracellular;GO:0005840:Cellular Component:ribosome;GO:0006412:Biological Process:translation;GO:0003735:Molecular Function:structural constituent of ribosome; IPR000196:Ribosomal protein L19/L19e;IPR015972:Ribosomal protein L19/L19e, domain 1;IPR015974:Ribosomal protein L19/L19e, domain 3;IPR023638:Ribosomal protein L19/L19e conserved site;	3.10746	4.57	1	1	1	1	197	23.338	11.4292
	A2	Sequence	# PSMs	# Proteins	# Protein Groups	Protein Group Accessions	Modifications	ΔCn	XCorr	Probability	Charge	MH+ [Da]	ΔM [ppm]	RT [min]	# Missed Cleavages
	High	LLADQAEAR	1	1	1	032720F_018860_eq		0	3.10746	0	2	986.527	0.00668174	10.4399	0
		Accession	Description	Score	Coverage	# Proteins	# Unique Peptides	# Peptides	# PSMs	# AAs	MW [kDa]	calc. pI
		032720F_018860_eq	GO:0005622:Cellular Component:intracellular;GO:0005840:Cellular Component:ribosome;GO:0006412:Biological Process:translation;GO:0003735:Molecular Function:structural constituent of ribosome; IPR000196:Ribosomal protein L19/L19e;IPR015972:Ribosomal protein L19/L19e, domain 1;IPR015974:Ribosomal protein L19/L19e, domain 3;IPR023638:Ribosomal protein L19/L19e conserved site;	3.10746	4.57	1	1	1	1	197	23.338	11.4292
069440F_055880_eq	GO:0005737:Cellular Component:cytoplasm;GO:0006412:Biological Process:translation;GO:0006418:Biological Process:tRNA aminoacylation for protein translation;GO:0000166:Molecular Function:nucleotide binding;GO:0003676:Molecular Function:nucleic acid binding; IPR002312:Aspartyl/Asparaginyl-tRNA synthetase, class IIb;IPR004364:Aminoacyl-tRNA synthetase, class II (D/K/N);IPR004365:Nucleic acid binding…	3.09108	1.87	1	1	1	1	534	60.5598	6.62451
	A2	Sequence	# PSMs	# Proteins	# Protein Groups	Protein Group Accessions	Modifications	ΔCn	XCorr	Probability	Charge	MH+ [Da]	ΔM [ppm]	RT [min]	# Missed Cleavages
	High	GEEILSGAQR	1	1	1	069440F_055880_eq		0	3.09108	0	2	1059.54	-0.303114	12.1686	0
		Accession	Description	Score	Coverage	# Proteins	# Unique Peptides	# Peptides	# PSMs	# AAs	MW [kDa]	calc. pI
		069440F_055880_eq	GO:0005737:Cellular Component:cytoplasm;GO:0006412:Biological Process:translation;GO:0006418:Biological Process:tRNA aminoacylation for protein translation;GO:0000166:Molecular Function:nucleotide binding;GO:0003676:Molecular Function:nucleic acid binding; IPR002312:Aspartyl/Asparaginyl-tRNA synthetase, class IIb;IPR004364:Aminoacyl-tRNA synthetase, class II (D/K/N);IPR004365:Nucleic acid binding…	3.09108	1.87	1	1	1	1	534	60.5598	6.62451
040680F_147380_eq	GO:0005737:Cellular Component:cytoplasm;GO:0042026:Biological Process:protein refolding;GO:0044267:Biological Process:cellular protein metabolic process;GO:0005524:Molecular Function:ATP binding;GO:0006457:Biological Process:protein folding; IPR001844:Chaperonin Cpn60;IPR002423:Chaperonin Cpn60/TCP-1;IPR018370:Chaperonin Cpn60, conserved site;	3.06598	2.95	1	1	1	1	576	61.1452	5.47803
	A2	Sequence	# PSMs	# Proteins	# Protein Groups	Protein Group Accessions	Modifications	ΔCn	XCorr	Probability	Charge	MH+ [Da]	ΔM [ppm]	RT [min]	# Missed Cleavages
	High	AAVEEGIVPGGGTALLR	1	1	1	040680F_147380_eq		0	3.06598	0	2	1609.89	-0.824488	19.7906	0
		Accession	Description	Score	Coverage	# Proteins	# Unique Peptides	# Peptides	# PSMs	# AAs	MW [kDa]	calc. pI
		040680F_147380_eq	GO:0005737:Cellular Component:cytoplasm;GO:0042026:Biological Process:protein refolding;GO:0044267:Biological Process:cellular protein metabolic process;GO:0005524:Molecular Function:ATP binding;GO:0006457:Biological Process:protein folding; IPR001844:Chaperonin Cpn60;IPR002423:Chaperonin Cpn60/TCP-1;IPR018370:Chaperonin Cpn60, conserved site;	3.06598	2.95	1	1	1	1	576	61.1452	5.47803
252860R_309600_in	GO:0006979:Biological Process:response to oxidative stress;GO:0055114:Biological Process:oxidation-reduction process;GO:0004601:Molecular Function:peroxidase activity; IPR002007:Haem peroxidase, animal;IPR010255:Haem peroxidase;IPR019791:Haem peroxidase, animal, subgroup;	3.05726	1.96	1	1	1	1	664	75.8123	5.78271
	A2	Sequence	# PSMs	# Proteins	# Protein Groups	Protein Group Accessions	Modifications	ΔCn	XCorr	Probability	Charge	MH+ [Da]	ΔM [ppm]	RT [min]	# Missed Cleavages
	High	IPTGDPEYDPDGR	1	1	1	252860R_309600_in		0	3.05726	0	2	1431.64	-2.22519	13.1128	0
		Accession	Description	Score	Coverage	# Proteins	# Unique Peptides	# Peptides	# PSMs	# AAs	MW [kDa]	calc. pI
		252860R_309600_in	GO:0006979:Biological Process:response to oxidative stress;GO:0055114:Biological Process:oxidation-reduction process;GO:0004601:Molecular Function:peroxidase activity; IPR002007:Haem peroxidase, animal;IPR010255:Haem peroxidase;IPR019791:Haem peroxidase, animal, subgroup;	3.05726	1.96	1	1	1	1	664	75.8123	5.78271
157800F_110480_eq	IPR002687:Pre-mRNA processing ribonucleoprotein, snoRNA-binding domain;IPR012974:NOP5, N-terminal;IPR012976:NOSIC;	3.02168	2.02	1	1	1	1	990	109.892	8.90967
	A2	Sequence	# PSMs	# Proteins	# Protein Groups	Protein Group Accessions	Modifications	ΔCn	XCorr	Probability	Charge	MH+ [Da]	ΔM [ppm]	RT [min]	# Missed Cleavages
	High	VVTDNLAYAK	1	1	1	157800F_110480_eq		0	3.02168	0	2	1093.59	1.85317	13.0932	0
		Accession	Description	Score	Coverage	# Proteins	# Unique Peptides	# Peptides	# PSMs	# AAs	MW [kDa]	calc. pI
		157800F_110480_eq	IPR002687:Pre-mRNA processing ribonucleoprotein, snoRNA-binding domain;IPR012974:NOP5, N-terminal;IPR012976:NOSIC;	3.02168	2.02	1	1	1	1	990	109.892	8.90967
341020F_091610_in	GO:0016020:Cellular Component:membrane;GO:0005044:Molecular Function:scavenger receptor activity;GO:0005515:Molecular Function:protein binding; IPR000859:CUB;IPR000998:MAM domain;IPR001190:Speract/scavenger receptor;IPR002172:Low-density lipoprotein (LDL) receptor class A repeat;IPR008985:Concanavalin A-like lectin/glucanase;IPR017448:Speract/scavenger receptor-related;IPR023415:Low-density lipop…	2.98495	0.97	1	1	1	1	1033	118.033	5.5415
	A2	Sequence	# PSMs	# Proteins	# Protein Groups	Protein Group Accessions	Modifications	ΔCn	XCorr	Probability	Charge	MH+ [Da]	ΔM [ppm]	RT [min]	# Missed Cleavages
	High	NDQVVFEGVR	1	1	1	341020F_091610_in		0	2.98495	0	2	1162.58	-1.60999	16.2449	0
		Accession	Description	Score	Coverage	# Proteins	# Unique Peptides	# Peptides	# PSMs	# AAs	MW [kDa]	calc. pI
		341020F_091610_in	GO:0016020:Cellular Component:membrane;GO:0005044:Molecular Function:scavenger receptor activity;GO:0005515:Molecular Function:protein binding; IPR000859:CUB;IPR000998:MAM domain;IPR001190:Speract/scavenger receptor;IPR002172:Low-density lipoprotein (LDL) receptor class A repeat;IPR008985:Concanavalin A-like lectin/glucanase;IPR017448:Speract/scavenger receptor-related;IPR023415:Low-density lipop…	2.98495	0.97	1	1	1	1	1033	118.033	5.5415
048940R_325000_eq	GO:0003676:Molecular Function:nucleic acid binding;GO:0003723:Molecular Function:RNA binding; IPR000504:RNA recognition motif domain;IPR004087:K Homology;IPR004088:K Homology, type 1;IPR018111:K Homology, type 1, subgroup;	2.97343	2.23	1	1	1	1	627	68.6784	8.89502
	A2	Sequence	# PSMs	# Proteins	# Protein Groups	Protein Group Accessions	Modifications	ΔCn	XCorr	Probability	Charge	MH+ [Da]	ΔM [ppm]	RT [min]	# Missed Cleavages
	High	IAPADQSAQGQGER	1	1	1	048940R_325000_eq		0	2.97343	0	2	1427.69	0.77248	7.18009	0
		Accession	Description	Score	Coverage	# Proteins	# Unique Peptides	# Peptides	# PSMs	# AAs	MW [kDa]	calc. pI
		048940R_325000_eq	GO:0003676:Molecular Function:nucleic acid binding;GO:0003723:Molecular Function:RNA binding; IPR000504:RNA recognition motif domain;IPR004087:K Homology;IPR004088:K Homology, type 1;IPR018111:K Homology, type 1, subgroup;	2.97343	2.23	1	1	1	1	627	68.6784	8.89502
275600F_078830_eq	GO:0003824:Molecular Function:catalytic activity;GO:0008152:Biological Process:metabolic process;GO:0016874:Molecular Function:ligase activity;GO:0006094:Biological Process:gluconeogenesis;GO:0004075:Molecular Function:biotin carboxylase activity;GO:0005524:Molecular Function:ATP binding;GO:0046872:Molecular Function:metal ion binding; IPR000089:Biotin/lipoyl attachment;IPR000891:Pyruvate carboxy…	2.9648	1.31	1	1	1	1	1144	125.604	6.46826
	A2	Sequence	# PSMs	# Proteins	# Protein Groups	Protein Group Accessions	Modifications	ΔCn	XCorr	Probability	Charge	MH+ [Da]	ΔM [ppm]	RT [min]	# Missed Cleavages
	High	VVEYAPAPELDPVLR	1	1	1	275600F_078830_eq		0	2.9648	0	2	1667.9	0.400069	21.1308	0
		Accession	Description	Score	Coverage	# Proteins	# Unique Peptides	# Peptides	# PSMs	# AAs	MW [kDa]	calc. pI
		275600F_078830_eq	GO:0003824:Molecular Function:catalytic activity;GO:0008152:Biological Process:metabolic process;GO:0016874:Molecular Function:ligase activity;GO:0006094:Biological Process:gluconeogenesis;GO:0004075:Molecular Function:biotin carboxylase activity;GO:0005524:Molecular Function:ATP binding;GO:0046872:Molecular Function:metal ion binding; IPR000089:Biotin/lipoyl attachment;IPR000891:Pyruvate carboxy…	2.9648	1.31	1	1	1	1	1144	125.604	6.46826
171410R_248410_in	GO:0005622:Cellular Component:intracellular;GO:0005840:Cellular Component:ribosome;GO:0006412:Biological Process:translation;GO:0003735:Molecular Function:structural constituent of ribosome; IPR000589:Ribosomal protein S15;IPR009068:S15/NS1, RNA-binding;IPR012606:Ribosomal protein S13/S15, N-terminal;	2.95782	10.27	1	1	1	1	146	16.5763	10.228
	A2	Sequence	# PSMs	# Proteins	# Protein Groups	Protein Group Accessions	Modifications	ΔCn	XCorr	Probability	Charge	MH+ [Da]	ΔM [ppm]	RT [min]	# Missed Cleavages
	High	GLAPDLPEDLYFLIK	1	1	1	171410R_248410_in		0	2.95782	0	2	1703.93	0.389547	31.6596	0
		Accession	Description	Score	Coverage	# Proteins	# Unique Peptides	# Peptides	# PSMs	# AAs	MW [kDa]	calc. pI
		171410R_248410_in	GO:0005622:Cellular Component:intracellular;GO:0005840:Cellular Component:ribosome;GO:0006412:Biological Process:translation;GO:0003735:Molecular Function:structural constituent of ribosome; IPR000589:Ribosomal protein S15;IPR009068:S15/NS1, RNA-binding;IPR012606:Ribosomal protein S13/S15, N-terminal;	2.95782	10.27	1	1	1	1	146	16.5763	10.228
009170R_241750_eq	GO:0055114:Biological Process:oxidation-reduction process;GO:0016491:Molecular Function:oxidoreductase activity;GO:0016627:Molecular Function:oxidoreductase activity, acting on the CH-CH group of donors; IPR003952:Fumarate reductase/succinate dehydrogenase, FAD-binding site;IPR003953:Fumarate reductase/succinate dehydrogenase flavoprotein, N-terminal;IPR004112:Fumarate reductase/succinate dehydro…	2.95499	2.1	1	1	1	1	668	73.0227	6.31592
	A2	Sequence	# PSMs	# Proteins	# Protein Groups	Protein Group Accessions	Modifications	ΔCn	XCorr	Probability	Charge	MH+ [Da]	ΔM [ppm]	RT [min]	# Missed Cleavages
	High	NAGEESVANLDAVR	1	1	1	009170R_241750_eq		0	2.95499	0	2	1444.7	0.636518	15.3193	0
		Accession	Description	Score	Coverage	# Proteins	# Unique Peptides	# Peptides	# PSMs	# AAs	MW [kDa]	calc. pI
		009170R_241750_eq	GO:0055114:Biological Process:oxidation-reduction process;GO:0016491:Molecular Function:oxidoreductase activity;GO:0016627:Molecular Function:oxidoreductase activity, acting on the CH-CH group of donors; IPR003952:Fumarate reductase/succinate dehydrogenase, FAD-binding site;IPR003953:Fumarate reductase/succinate dehydrogenase flavoprotein, N-terminal;IPR004112:Fumarate reductase/succinate dehydro…	2.95499	2.1	1	1	1	1	668	73.0227	6.31592
228790F_013000_in	GO:0016020:Cellular Component:membrane; IPR001171:Ergosterol biosynthesis ERG4/ERG24;IPR018083:Sterol reductase, conserved site;IPR019023:Lamin-B receptor of TUDOR domain;	2.95236	1.08	1	1	1	1	1015	113.904	9.92041
	A2	Sequence	# PSMs	# Proteins	# Protein Groups	Protein Group Accessions	Modifications	ΔCn	XCorr	Probability	Charge	MH+ [Da]	ΔM [ppm]	RT [min]	# Missed Cleavages
	High	LESIPTNVTNK	1	1	1	228790F_013000_in		0	2.95236	0	2	1215.66	0.112987	13.16	0
		Accession	Description	Score	Coverage	# Proteins	# Unique Peptides	# Peptides	# PSMs	# AAs	MW [kDa]	calc. pI
		228790F_013000_in	GO:0016020:Cellular Component:membrane; IPR001171:Ergosterol biosynthesis ERG4/ERG24;IPR018083:Sterol reductase, conserved site;IPR019023:Lamin-B receptor of TUDOR domain;	2.95236	1.08	1	1	1	1	1015	113.904	9.92041
155430R_201130_eq	GO:0006006:Biological Process:glucose metabolic process;GO:0055114:Biological Process:oxidation-reduction process;GO:0008943:Molecular Function:glyceraldehyde-3-phosphate dehydrogenase activity;GO:0016620:Molecular Function:oxidoreductase activity, acting on the aldehyde or oxo group of donors, NAD or NADP as acceptor; IPR006424:Glyceraldehyde-3-phosphate dehydrogenase, type I;IPR020828:Glycerald…	2.94661	4.49	1	1	1	1	334	35.9312	6.56592
	A2	Sequence	# PSMs	# Proteins	# Protein Groups	Protein Group Accessions	Modifications	ΔCn	XCorr	Probability	Charge	MH+ [Da]	ΔM [ppm]	RT [min]	# Missed Cleavages
	High	GAGQNIIPASTGAAK	1	1	1	155430R_201130_eq		0	2.94661	0	2	1355.73	-0.810732	12.4571	0
		Accession	Description	Score	Coverage	# Proteins	# Unique Peptides	# Peptides	# PSMs	# AAs	MW [kDa]	calc. pI
		155430R_201130_eq	GO:0006006:Biological Process:glucose metabolic process;GO:0055114:Biological Process:oxidation-reduction process;GO:0008943:Molecular Function:glyceraldehyde-3-phosphate dehydrogenase activity;GO:0016620:Molecular Function:oxidoreductase activity, acting on the aldehyde or oxo group of donors, NAD or NADP as acceptor; IPR006424:Glyceraldehyde-3-phosphate dehydrogenase, type I;IPR020828:Glycerald…	2.94661	4.49	1	1	1	1	334	35.9312	6.56592
179910F_004120_eq	GO:0005524:Molecular Function:ATP binding;GO:0033178:Cellular Component:proton-transporting two-sector ATPase complex, catalytic domain;GO:0015991:Biological Process:ATP hydrolysis coupled proton transport;GO:0016820:Molecular Function:hydrolase activity, acting on acid anhydrides, catalyzing transmembrane movement of substances;GO:0016469:Cellular Component:proton-transporting two-sector ATPase …	2.9407	2.51	1	1	1	1	597	66.4737	5.73193
	A2	Sequence	# PSMs	# Proteins	# Protein Groups	Protein Group Accessions	Modifications	ΔCn	XCorr	Probability	Charge	MH+ [Da]	ΔM [ppm]	RT [min]	# Missed Cleavages
	High	TALVANTSNMPVAAR	1	1	1	179910F_004120_eq		0	2.9407	0	2	1515.79	-1.86801	14.7498	0
		Accession	Description	Score	Coverage	# Proteins	# Unique Peptides	# Peptides	# PSMs	# AAs	MW [kDa]	calc. pI
		179910F_004120_eq	GO:0005524:Molecular Function:ATP binding;GO:0033178:Cellular Component:proton-transporting two-sector ATPase complex, catalytic domain;GO:0015991:Biological Process:ATP hydrolysis coupled proton transport;GO:0016820:Molecular Function:hydrolase activity, acting on acid anhydrides, catalyzing transmembrane movement of substances;GO:0016469:Cellular Component:proton-transporting two-sector ATPase …	2.9407	2.51	1	1	1	1	597	66.4737	5.73193
050050F_160410_eq	GO:0044262:Biological Process:cellular carbohydrate metabolic process;GO:0046912:Molecular Function:transferase activity, transferring acyl groups, acyl groups converted into alkyl on transfer;GO:0005488:Molecular Function:binding;GO:0008152:Biological Process:metabolic process;GO:0003824:Molecular Function:catalytic activity;GO:0005737:Cellular Component:cytoplasm;GO:0003878:Molecular Function:A…	2.93415	1.46	1	1	1	1	1097	119.969	6.75635
	A2	Sequence	# PSMs	# Proteins	# Protein Groups	Protein Group Accessions	Modifications	ΔCn	XCorr	Probability	Charge	MH+ [Da]	ΔM [ppm]	RT [min]	# Missed Cleavages
	High	TGSVSDGSSSPLPGSR	1	1	1	050050F_160410_eq		0	2.93415	0	2	1490.71	0.468638	11.4296	0
		Accession	Description	Score	Coverage	# Proteins	# Unique Peptides	# Peptides	# PSMs	# AAs	MW [kDa]	calc. pI
		050050F_160410_eq	GO:0044262:Biological Process:cellular carbohydrate metabolic process;GO:0046912:Molecular Function:transferase activity, transferring acyl groups, acyl groups converted into alkyl on transfer;GO:0005488:Molecular Function:binding;GO:0008152:Biological Process:metabolic process;GO:0003824:Molecular Function:catalytic activity;GO:0005737:Cellular Component:cytoplasm;GO:0003878:Molecular Function:A…	2.93415	1.46	1	1	1	1	1097	119.969	6.75635
241970F_116660_in	GO:0005694:Cellular Component:chromosome;GO:0006265:Biological Process:DNA topological change;GO:0003677:Molecular Function:DNA binding; IPR001631:DNA topoisomerase I, C-terminal;IPR008336:DNA topoisomerase I, DNA binding, eukaryotic-type;IPR009054:DNA topoisomerases I, dispensable insert, eukaryotic-type;IPR011010:DNA breaking-rejoining enzyme, catalytic core;IPR013499:DNA topoisomerase I, C-ter…	2.88626	1.54	1	1	1	1	909	104.911	9.46631
	A2	Sequence	# PSMs	# Proteins	# Protein Groups	Protein Group Accessions	Modifications	ΔCn	XCorr	Probability	Charge	MH+ [Da]	ΔM [ppm]	RT [min]	# Missed Cleavages
	High	LSEETEEVAGFFGR	1	1	1	241970F_116660_in		0	2.88626	0	2	1570.73	-5.52442	23.619	0
		Accession	Description	Score	Coverage	# Proteins	# Unique Peptides	# Peptides	# PSMs	# AAs	MW [kDa]	calc. pI
		241970F_116660_in	GO:0005694:Cellular Component:chromosome;GO:0006265:Biological Process:DNA topological change;GO:0003677:Molecular Function:DNA binding; IPR001631:DNA topoisomerase I, C-terminal;IPR008336:DNA topoisomerase I, DNA binding, eukaryotic-type;IPR009054:DNA topoisomerases I, dispensable insert, eukaryotic-type;IPR011010:DNA breaking-rejoining enzyme, catalytic core;IPR013499:DNA topoisomerase I, C-ter…	2.88626	1.54	1	1	1	1	909	104.911	9.46631
060350F_014180_in	GO:0006355:Biological Process:regulation of transcription, DNA-dependent;GO:0003700:Molecular Function:sequence-specific DNA binding transcription factor activity;GO:0015629:Cellular Component:actin cytoskeleton;GO:0007010:Biological Process:cytoskeleton organization;GO:0003779:Molecular Function:actin binding;GO:0030036:Biological Process:actin cytoskeleton organization;GO:0005515:Molecular Func…	2.87985	2.63	1	1	1	1	608	65.5421	8.17725
	A2	Sequence	# PSMs	# Proteins	# Protein Groups	Protein Group Accessions	Modifications	ΔCn	XCorr	Probability	Charge	MH+ [Da]	ΔM [ppm]	RT [min]	# Missed Cleavages
	High	SGDFNLSEEEAGNIAK	1	1	1	060350F_014180_in		0	2.87985	0	2	1680.77	0.76586	17.5182	0
		Accession	Description	Score	Coverage	# Proteins	# Unique Peptides	# Peptides	# PSMs	# AAs	MW [kDa]	calc. pI
		060350F_014180_in	GO:0006355:Biological Process:regulation of transcription, DNA-dependent;GO:0003700:Molecular Function:sequence-specific DNA binding transcription factor activity;GO:0015629:Cellular Component:actin cytoskeleton;GO:0007010:Biological Process:cytoskeleton organization;GO:0003779:Molecular Function:actin binding;GO:0030036:Biological Process:actin cytoskeleton organization;GO:0005515:Molecular Func…	2.87985	2.63	1	1	1	1	608	65.5421	8.17725
047880F_107890_in	GO:0005198:Molecular Function:structural molecule activity; IPR000772:Ricin B lectin;IPR001664:Intermediate filament protein;IPR002957:Keratin, type I;IPR008997:Ricin B-related lectin;IPR016044:Filament;IPR018039:Intermediate filament protein, conserved site;	2.83367	1.93	1	1	1	1	621	67.3476	5.32568
	A2	Sequence	# PSMs	# Proteins	# Protein Groups	Protein Group Accessions	Modifications	ΔCn	XCorr	Probability	Charge	MH+ [Da]	ΔM [ppm]	RT [min]	# Missed Cleavages
	High	VIVADQASGGNK	1	1	1	047880F_107890_in		0	2.83367	0	2	1158.61	2.09373	8.25391	0
		Accession	Description	Score	Coverage	# Proteins	# Unique Peptides	# Peptides	# PSMs	# AAs	MW [kDa]	calc. pI
		047880F_107890_in	GO:0005198:Molecular Function:structural molecule activity; IPR000772:Ricin B lectin;IPR001664:Intermediate filament protein;IPR002957:Keratin, type I;IPR008997:Ricin B-related lectin;IPR016044:Filament;IPR018039:Intermediate filament protein, conserved site;	2.83367	1.93	1	1	1	1	621	67.3476	5.32568
093660F_003750_eq	GO:0005622:Cellular Component:intracellular;GO:0042254:Biological Process:ribosome biogenesis;GO:0006414:Biological Process:translational elongation;GO:0003735:Molecular Function:structural constituent of ribosome; IPR001790:Ribosomal protein L10/acidic P0;IPR001813:Ribosomal protein 60S;	2.83091	4.15	1	1	1	1	313	34.2495	5.18604
	A2	Sequence	# PSMs	# Proteins	# Protein Groups	Protein Group Accessions	Modifications	ΔCn	XCorr	Probability	Charge	MH+ [Da]	ΔM [ppm]	RT [min]	# Missed Cleavages
	High	VGASEATLLNMLK	1	1	1	093660F_003750_eq		0	2.83091	0	2	1346.73	-1.43573	25.5108	0
		Accession	Description	Score	Coverage	# Proteins	# Unique Peptides	# Peptides	# PSMs	# AAs	MW [kDa]	calc. pI
		093660F_003750_eq	GO:0005622:Cellular Component:intracellular;GO:0042254:Biological Process:ribosome biogenesis;GO:0006414:Biological Process:translational elongation;GO:0003735:Molecular Function:structural constituent of ribosome; IPR001790:Ribosomal protein L10/acidic P0;IPR001813:Ribosomal protein 60S;	2.83091	4.15	1	1	1	1	313	34.2495	5.18604
039370R_314960_eq	GO:0003676:Molecular Function:nucleic acid binding;GO:0006471:Biological Process:protein ADP-ribosylation;GO:0003950:Molecular Function:NAD+ ADP-ribosyltransferase activity; IPR003034:DNA-binding SAP;IPR004102:Poly(ADP-ribose) polymerase, regulatory domain;IPR008893:WGR domain;IPR012317:Poly(ADP-ribose) polymerase, catalytic domain;	2.81062	2.26	1	1	1	1	576	64.052	9.05615
	A2	Sequence	# PSMs	# Proteins	# Protein Groups	Protein Group Accessions	Modifications	ΔCn	XCorr	Probability	Charge	MH+ [Da]	ΔM [ppm]	RT [min]	# Missed Cleavages
	High	GFEVLDEIEEVLK	1	1	1	039370R_314960_eq		0	2.81062	0	2	1519.79	-0.556455	33.0024	0
		Accession	Description	Score	Coverage	# Proteins	# Unique Peptides	# Peptides	# PSMs	# AAs	MW [kDa]	calc. pI
		039370R_314960_eq	GO:0003676:Molecular Function:nucleic acid binding;GO:0006471:Biological Process:protein ADP-ribosylation;GO:0003950:Molecular Function:NAD+ ADP-ribosyltransferase activity; IPR003034:DNA-binding SAP;IPR004102:Poly(ADP-ribose) polymerase, regulatory domain;IPR008893:WGR domain;IPR012317:Poly(ADP-ribose) polymerase, catalytic domain;	2.81062	2.26	1	1	1	1	576	64.052	9.05615
170180R_258780_eq	GO:0009987:Biological Process:cellular process; IPR000994:Peptidase M24, structural domain;IPR004545:Proliferation-associated protein 1;	2.80948	3.06	1	1	1	1	360	39.8912	6.11279
	A2	Sequence	# PSMs	# Proteins	# Protein Groups	Protein Group Accessions	Modifications	ΔCn	XCorr	Probability	Charge	MH+ [Da]	ΔM [ppm]	RT [min]	# Missed Cleavages
	High	SVIQNPNENQR	1	1	1	170180R_258780_eq		0	2.80948	0	2	1298.64	-0.547288	9.5574	0
		Accession	Description	Score	Coverage	# Proteins	# Unique Peptides	# Peptides	# PSMs	# AAs	MW [kDa]	calc. pI
		170180R_258780_eq	GO:0009987:Biological Process:cellular process; IPR000994:Peptidase M24, structural domain;IPR004545:Proliferation-associated protein 1;	2.80948	3.06	1	1	1	1	360	39.8912	6.11279
284710F_152900_eq	GO:0007155:Biological Process:cell adhesion;GO:0006508:Biological Process:proteolysis;GO:0004222:Molecular Function:metalloendopeptidase activity;GO:0008237:Molecular Function:metallopeptidase activity;GO:0008270:Molecular Function:zinc ion binding; IPR000421:Coagulation factor 5/8 type, C-terminal;IPR001506:Peptidase M12A, astacin;IPR003014:PAN-1 domain;IPR003582:Metridin-like ShK toxin;IPR00360…	2.80767	1.02	1	1	1	1	883	101.818	6.1001
	A2	Sequence	# PSMs	# Proteins	# Protein Groups	Protein Group Accessions	Modifications	ΔCn	XCorr	Probability	Charge	MH+ [Da]	ΔM [ppm]	RT [min]	# Missed Cleavages
	High	ITGVATQGR	1	1	1	284710F_152900_eq		0	2.80767	0	2	902.505	-0.644788	7.37984	0
		Accession	Description	Score	Coverage	# Proteins	# Unique Peptides	# Peptides	# PSMs	# AAs	MW [kDa]	calc. pI
		284710F_152900_eq	GO:0007155:Biological Process:cell adhesion;GO:0006508:Biological Process:proteolysis;GO:0004222:Molecular Function:metalloendopeptidase activity;GO:0008237:Molecular Function:metallopeptidase activity;GO:0008270:Molecular Function:zinc ion binding; IPR000421:Coagulation factor 5/8 type, C-terminal;IPR001506:Peptidase M12A, astacin;IPR003014:PAN-1 domain;IPR003582:Metridin-like ShK toxin;IPR00360…	2.80767	1.02	1	1	1	1	883	101.818	6.1001
039480F_146790_eq	GO:0005694:Cellular Component:chromosome;GO:0005524:Molecular Function:ATP binding;GO:0051276:Biological Process:chromosome organization;GO:0005515:Molecular Function:protein binding; IPR003395:RecF/RecN/SMC;IPR010935:SMCs flexible hinge;	2.77711	0.8	1	1	1	1	1244	143.559	8.35303
	A2	Sequence	# PSMs	# Proteins	# Protein Groups	Protein Group Accessions	Modifications	ΔCn	XCorr	Probability	Charge	MH+ [Da]	ΔM [ppm]	RT [min]	# Missed Cleavages
	High	DIQLEQEQVK	1	1	1	039480F_146790_eq		0	2.77711	0	2	1229.63	-2.78509	13.4421	0
		Accession	Description	Score	Coverage	# Proteins	# Unique Peptides	# Peptides	# PSMs	# AAs	MW [kDa]	calc. pI
		039480F_146790_eq	GO:0005694:Cellular Component:chromosome;GO:0005524:Molecular Function:ATP binding;GO:0051276:Biological Process:chromosome organization;GO:0005515:Molecular Function:protein binding; IPR003395:RecF/RecN/SMC;IPR010935:SMCs flexible hinge;	2.77711	0.8	1	1	1	1	1244	143.559	8.35303
153610R_236480_eq	GO:0003676:Molecular Function:nucleic acid binding;GO:0005622:Cellular Component:intracellular;GO:0008270:Molecular Function:zinc ion binding; IPR000504:RNA recognition motif domain;IPR007087:Zinc finger, C2H2-type;IPR015880:Zinc finger, C2H2-like;	2.77344	2.14	1	1	1	1	562	65.2459	9.48096
	A2	Sequence	# PSMs	# Proteins	# Protein Groups	Protein Group Accessions	Modifications	ΔCn	XCorr	Probability	Charge	MH+ [Da]	ΔM [ppm]	RT [min]	# Missed Cleavages
	High	NGFGFVEFDDPR	1	1	1	153610R_236480_eq		0	2.77344	0	2	1399.63	0.227244	24.1691	0
		Accession	Description	Score	Coverage	# Proteins	# Unique Peptides	# Peptides	# PSMs	# AAs	MW [kDa]	calc. pI
		153610R_236480_eq	GO:0003676:Molecular Function:nucleic acid binding;GO:0005622:Cellular Component:intracellular;GO:0008270:Molecular Function:zinc ion binding; IPR000504:RNA recognition motif domain;IPR007087:Zinc finger, C2H2-type;IPR015880:Zinc finger, C2H2-like;	2.77344	2.14	1	1	1	1	562	65.2459	9.48096
118340F_011660_in	GO:0003676:Molecular Function:nucleic acid binding; IPR000504:RNA recognition motif domain;	2.77294	2.17	1	1	1	1	554	57.5105	8.44092
	A2	Sequence	# PSMs	# Proteins	# Protein Groups	Protein Group Accessions	Modifications	ΔCn	XCorr	Probability	Charge	MH+ [Da]	ΔM [ppm]	RT [min]	# Missed Cleavages
	High	GLPWSATcEEVK	1	1	1	118340F_011660_in	C8(Carbamidomethyl)	0	2.77294	0	2	1376.65	-0.981525	18.378	0
		Accession	Description	Score	Coverage	# Proteins	# Unique Peptides	# Peptides	# PSMs	# AAs	MW [kDa]	calc. pI
		118340F_011660_in	GO:0003676:Molecular Function:nucleic acid binding; IPR000504:RNA recognition motif domain;	2.77294	2.17	1	1	1	1	554	57.5105	8.44092
330090F_078090_eq	GO:0003824:Molecular Function:catalytic activity;GO:0046872:Molecular Function:metal ion binding;GO:0006508:Biological Process:proteolysis;GO:0004222:Molecular Function:metalloendopeptidase activity; IPR011249:Metalloenzyme, LuxS/M16 peptidase-like, metal-binding;IPR011765:Peptidase M16, N-terminal;	2.76636	6.79	2	1	1	1	221	23.8991	8.55811
	A2	Sequence	# PSMs	# Proteins	# Protein Groups	Protein Group Accessions	Modifications	ΔCn	XCorr	Probability	Charge	MH+ [Da]	ΔM [ppm]	RT [min]	# Missed Cleavages
	High	GVEVLGGSLEATGTR	1	2	1	330090F_078090_eq		0	2.76636	0	2	1445.75	-4.78659	17.3309	0
		Accession	Description	Score	Coverage	# Proteins	# Unique Peptides	# Peptides	# PSMs	# AAs	MW [kDa]	calc. pI
		330090F_078090_eq	GO:0003824:Molecular Function:catalytic activity;GO:0046872:Molecular Function:metal ion binding;GO:0006508:Biological Process:proteolysis;GO:0004222:Molecular Function:metalloendopeptidase activity; IPR011249:Metalloenzyme, LuxS/M16 peptidase-like, metal-binding;IPR011765:Peptidase M16, N-terminal;	2.76636	6.79	2	1	1	1	221	23.8991	8.55811
221560R	GO:0005515:Molecular Function:protein binding;GO:0005488:Molecular Function:binding;GO:0005509:Molecular Function:calcium ion binding; IPR000152:EGF-type aspartate/asparagine hydroxylation site;IPR000742:Epidermal growth factor-like, type 3;IPR001304:C-type lectin;IPR001881:EGF-like calcium-binding;IPR006209:EGF;IPR006210:Epidermal growth factor-like;IPR013032:EGF-like region, conserved site;IPR0…	2.76133	2.55	1	1	1	1	471	52.2991	6.04932
	A2	Sequence	# PSMs	# Proteins	# Protein Groups	Protein Group Accessions	Modifications	ΔCn	XCorr	Probability	Charge	MH+ [Da]	ΔM [ppm]	RT [min]	# Missed Cleavages
	High	LmKDKAPWIETK	1	1	1	221560R	M2(Oxidation)	0	2.76133	0	2	1475.79	-5.11081	15.1356	2
		Accession	Description	Score	Coverage	# Proteins	# Unique Peptides	# Peptides	# PSMs	# AAs	MW [kDa]	calc. pI
		221560R	GO:0005515:Molecular Function:protein binding;GO:0005488:Molecular Function:binding;GO:0005509:Molecular Function:calcium ion binding; IPR000152:EGF-type aspartate/asparagine hydroxylation site;IPR000742:Epidermal growth factor-like, type 3;IPR001304:C-type lectin;IPR001881:EGF-like calcium-binding;IPR006209:EGF;IPR006210:Epidermal growth factor-like;IPR013032:EGF-like region, conserved site;IPR0…	2.76133	2.55	1	1	1	1	471	52.2991	6.04932
020430F_136620_in	GO:0005794:Cellular Component:Golgi apparatus;GO:0016021:Cellular Component:integral to membrane;GO:0009058:Biological Process:biosynthetic process;GO:0001733:Molecular Function:galactosylceramide sulfotransferase activity; IPR009729:Galactose-3-O-sulfotransferase;	2.73713	2.02	1	1	1	1	446	51.9905	9.34912
	A2	Sequence	# PSMs	# Proteins	# Protein Groups	Protein Group Accessions	Modifications	ΔCn	XCorr	Probability	Charge	MH+ [Da]	ΔM [ppm]	RT [min]	# Missed Cleavages
	High	IASSKNPVK	1	1	1	020430F_136620_in		0	2.73713	0	2	943.556	-0.878895	9.1885	1
		Accession	Description	Score	Coverage	# Proteins	# Unique Peptides	# Peptides	# PSMs	# AAs	MW [kDa]	calc. pI
		020430F_136620_in	GO:0005794:Cellular Component:Golgi apparatus;GO:0016021:Cellular Component:integral to membrane;GO:0009058:Biological Process:biosynthetic process;GO:0001733:Molecular Function:galactosylceramide sulfotransferase activity; IPR009729:Galactose-3-O-sulfotransferase;	2.73713	2.02	1	1	1	1	446	51.9905	9.34912
065990F_148850_eq	GO:0005515:Molecular Function:protein binding;GO:0005622:Cellular Component:intracellular;GO:0051056:Biological Process:regulation of small GTPase mediated signal transduction;GO:0005096:Molecular Function:GTPase activator activity;GO:0007165:Biological Process:signal transduction; IPR000008:C2 calcium-dependent membrane targeting;IPR000980:SH2 motif;IPR001849:Pleckstrin homology domain;IPR001936…	2.73606	1.83	1	1	1	1	711	81.076	8.77783
	A2	Sequence	# PSMs	# Proteins	# Protein Groups	Protein Group Accessions	Modifications	ΔCn	XCorr	Probability	Charge	MH+ [Da]	ΔM [ppm]	RT [min]	# Missed Cleavages
	High	EIANEDESATLFR	1	1	1	065990F_148850_eq		0	2.73606	0	2	1494.71	0.931548	17.8342	0
		Accession	Description	Score	Coverage	# Proteins	# Unique Peptides	# Peptides	# PSMs	# AAs	MW [kDa]	calc. pI
		065990F_148850_eq	GO:0005515:Molecular Function:protein binding;GO:0005622:Cellular Component:intracellular;GO:0051056:Biological Process:regulation of small GTPase mediated signal transduction;GO:0005096:Molecular Function:GTPase activator activity;GO:0007165:Biological Process:signal transduction; IPR000008:C2 calcium-dependent membrane targeting;IPR000980:SH2 motif;IPR001849:Pleckstrin homology domain;IPR001936…	2.73606	1.83	1	1	1	1	711	81.076	8.77783
180170R_170750_in	GO:0000166:Molecular Function:nucleotide binding;GO:0017111:Molecular Function:nucleoside-triphosphatase activity;GO:0030286:Cellular Component:dynein complex;GO:0007018:Biological Process:microtubule-based movement;GO:0003777:Molecular Function:microtubule motor activity;GO:0005524:Molecular Function:ATP binding;GO:0016887:Molecular Function:ATPase activity; IPR003593:ATPase, AAA+ type, core;IPR…	2.73037	0.27	1	1	1	1	4454	507.647	6.44287
	A2	Sequence	# PSMs	# Proteins	# Protein Groups	Protein Group Accessions	Modifications	ΔCn	XCorr	Probability	Charge	MH+ [Da]	ΔM [ppm]	RT [min]	# Missed Cleavages
	High	DQLYGTLDPNTR	1	1	1	180170R_170750_in		0	2.73037	0	2	1392.67	-1.55523	16.2885	0
		Accession	Description	Score	Coverage	# Proteins	# Unique Peptides	# Peptides	# PSMs	# AAs	MW [kDa]	calc. pI
		180170R_170750_in	GO:0000166:Molecular Function:nucleotide binding;GO:0017111:Molecular Function:nucleoside-triphosphatase activity;GO:0030286:Cellular Component:dynein complex;GO:0007018:Biological Process:microtubule-based movement;GO:0003777:Molecular Function:microtubule motor activity;GO:0005524:Molecular Function:ATP binding;GO:0016887:Molecular Function:ATPase activity; IPR003593:ATPase, AAA+ type, core;IPR…	2.73037	0.27	1	1	1	1	4454	507.647	6.44287
071080R_242970_eq	GO:0006694:Biological Process:steroid biosynthetic process;GO:0003854:Molecular Function:3-beta-hydroxy-delta5-steroid dehydrogenase activity; IPR002225:3-beta hydroxysteroid dehydrogenase/isomerase;	2.69451	3.2	1	1	1	1	344	38.4639	8.36768
	A2	Sequence	# PSMs	# Proteins	# Protein Groups	Protein Group Accessions	Modifications	ΔCn	XCorr	Probability	Charge	MH+ [Da]	ΔM [ppm]	RT [min]	# Missed Cleavages
	High	ILEGLNYPSPK	1	1	1	071080R_242970_eq		0	2.69451	0	2	1230.67	0.783655	17.3072	0
		Accession	Description	Score	Coverage	# Proteins	# Unique Peptides	# Peptides	# PSMs	# AAs	MW [kDa]	calc. pI
		071080R_242970_eq	GO:0006694:Biological Process:steroid biosynthetic process;GO:0003854:Molecular Function:3-beta-hydroxy-delta5-steroid dehydrogenase activity; IPR002225:3-beta hydroxysteroid dehydrogenase/isomerase;	2.69451	3.2	1	1	1	1	344	38.4639	8.36768
255250F_133620_in	GO:0003924:Molecular Function:GTPase activity;GO:0005525:Molecular Function:GTP binding; IPR000795:Protein synthesis factor, GTP-binding;	2.66132	3.15	1	1	1	1	381	43.0192	9.75928
	A2	Sequence	# PSMs	# Proteins	# Protein Groups	Protein Group Accessions	Modifications	ΔCn	XCorr	Probability	Charge	MH+ [Da]	ΔM [ppm]	RT [min]	# Missed Cleavages
	High	LWGDQFFNANTK	1	1	1	255250F_133620_in		0	2.66132	0	2	1440.69	-0.155491	24.0172	0
		Accession	Description	Score	Coverage	# Proteins	# Unique Peptides	# Peptides	# PSMs	# AAs	MW [kDa]	calc. pI
		255250F_133620_in	GO:0003924:Molecular Function:GTPase activity;GO:0005525:Molecular Function:GTP binding; IPR000795:Protein synthesis factor, GTP-binding;	2.66132	3.15	1	1	1	1	381	43.0192	9.75928
205100F_137300_eq	GO:0009058:Biological Process:biosynthetic process;GO:0016779:Molecular Function:nucleotidyltransferase activity;GO:0016740:Molecular Function:transferase activity; IPR001451:Bacterial transferase hexapeptide repeat;IPR005835:Nucleotidyl transferase;IPR018357:Hexapeptide transferase, conserved site;	2.65509	3.22	1	1	1	1	497	55.1072	6.80029
	A2	Sequence	# PSMs	# Proteins	# Protein Groups	Protein Group Accessions	Modifications	ΔCn	XCorr	Probability	Charge	MH+ [Da]	ΔM [ppm]	RT [min]	# Missed Cleavages
	High	VEGTPSDPNPNIPFAK	1	1	1	205100F_137300_eq		0	2.65509	0	2	1682.84	-0.920849	16.296	0
		Accession	Description	Score	Coverage	# Proteins	# Unique Peptides	# Peptides	# PSMs	# AAs	MW [kDa]	calc. pI
		205100F_137300_eq	GO:0009058:Biological Process:biosynthetic process;GO:0016779:Molecular Function:nucleotidyltransferase activity;GO:0016740:Molecular Function:transferase activity; IPR001451:Bacterial transferase hexapeptide repeat;IPR005835:Nucleotidyl transferase;IPR018357:Hexapeptide transferase, conserved site;	2.65509	3.22	1	1	1	1	497	55.1072	6.80029
027520R_299140_eq	GO:0005622:Cellular Component:intracellular;GO:0005840:Cellular Component:ribosome;GO:0006412:Biological Process:translation;GO:0003735:Molecular Function:structural constituent of ribosome; IPR001197:Ribosomal protein L10e;IPR016180:Ribosomal protein L10e/L16;IPR018255:Ribosomal protein L10e, conserved site;	2.64943	4.65	1	1	1	1	215	24.668	10.0522
	A2	Sequence	# PSMs	# Proteins	# Protein Groups	Protein Group Accessions	Modifications	ΔCn	XCorr	Probability	Charge	MH+ [Da]	ΔM [ppm]	RT [min]	# Missed Cleavages
	High	FDQPDYLELK	1	1	1	027520R_299140_eq		0	2.64943	0	2	1267.62	-0.489622	20.0405	0
		Accession	Description	Score	Coverage	# Proteins	# Unique Peptides	# Peptides	# PSMs	# AAs	MW [kDa]	calc. pI
		027520R_299140_eq	GO:0005622:Cellular Component:intracellular;GO:0005840:Cellular Component:ribosome;GO:0006412:Biological Process:translation;GO:0003735:Molecular Function:structural constituent of ribosome; IPR001197:Ribosomal protein L10e;IPR016180:Ribosomal protein L10e/L16;IPR018255:Ribosomal protein L10e, conserved site;	2.64943	4.65	1	1	1	1	215	24.668	10.0522
236890R_236920_in	GO:0003676:Molecular Function:nucleic acid binding; IPR000504:RNA recognition motif domain;	2.64849	5.31	1	1	1	1	207	21.4177	8.00146
	A2	Sequence	# PSMs	# Proteins	# Protein Groups	Protein Group Accessions	Modifications	ΔCn	XCorr	Probability	Charge	MH+ [Da]	ΔM [ppm]	RT [min]	# Missed Cleavages
	High	NAMQFQQLDGR	1	1	1	236890R_236920_in		0	2.64849	0	2	1307.61	-3.47308	16.3584	0
		Accession	Description	Score	Coverage	# Proteins	# Unique Peptides	# Peptides	# PSMs	# AAs	MW [kDa]	calc. pI
		236890R_236920_in	GO:0003676:Molecular Function:nucleic acid binding; IPR000504:RNA recognition motif domain;	2.64849	5.31	1	1	1	1	207	21.4177	8.00146
127320R_276390_eq	GO:0006468:Biological Process:protein phosphorylation;GO:0004672:Molecular Function:protein kinase activity;GO:0004674:Molecular Function:protein serine/threonine kinase activity;GO:0016772:Molecular Function:transferase activity, transferring phosphorus-containing groups;GO:0005524:Molecular Function:ATP binding; IPR000719:Protein kinase, catalytic domain;IPR002290:Serine/threonine-protein kinas…	2.64425	0.88	1	1	1	1	1133	131.745	5.59229
	A2	Sequence	# PSMs	# Proteins	# Protein Groups	Protein Group Accessions	Modifications	ΔCn	XCorr	Probability	Charge	MH+ [Da]	ΔM [ppm]	RT [min]	# Missed Cleavages
	High	LEESQTTDVR	1	1	1	127320R_276390_eq		0	2.64425	0	2	1177.57	4.60902	9.17044	0
		Accession	Description	Score	Coverage	# Proteins	# Unique Peptides	# Peptides	# PSMs	# AAs	MW [kDa]	calc. pI
		127320R_276390_eq	GO:0006468:Biological Process:protein phosphorylation;GO:0004672:Molecular Function:protein kinase activity;GO:0004674:Molecular Function:protein serine/threonine kinase activity;GO:0016772:Molecular Function:transferase activity, transferring phosphorus-containing groups;GO:0005524:Molecular Function:ATP binding; IPR000719:Protein kinase, catalytic domain;IPR002290:Serine/threonine-protein kinas…	2.64425	0.88	1	1	1	1	1133	131.745	5.59229
172240R_183220_eq	GO:0006457:Biological Process:protein folding;GO:0005524:Molecular Function:ATP binding;GO:0044267:Biological Process:cellular protein metabolic process; IPR002194:Chaperonin TCP-1, conserved site;IPR002423:Chaperonin Cpn60/TCP-1;IPR012718:T-complex protein 1, epsilon subunit;IPR017998:Chaperone, tailless complex polypeptide 1;	2.62825	2.39	1	1	1	1	545	59.9252	6.15088
	A2	Sequence	# PSMs	# Proteins	# Protein Groups	Protein Group Accessions	Modifications	ΔCn	XCorr	Probability	Charge	MH+ [Da]	ΔM [ppm]	RT [min]	# Missed Cleavages
	High	LDQIADAFPVDAK	1	1	1	172240R_183220_eq		0	2.62825	0	2	1402.72	-1.21137	19.1574	0
		Accession	Description	Score	Coverage	# Proteins	# Unique Peptides	# Peptides	# PSMs	# AAs	MW [kDa]	calc. pI
		172240R_183220_eq	GO:0006457:Biological Process:protein folding;GO:0005524:Molecular Function:ATP binding;GO:0044267:Biological Process:cellular protein metabolic process; IPR002194:Chaperonin TCP-1, conserved site;IPR002423:Chaperonin Cpn60/TCP-1;IPR012718:T-complex protein 1, epsilon subunit;IPR017998:Chaperone, tailless complex polypeptide 1;	2.62825	2.39	1	1	1	1	545	59.9252	6.15088
033680R_186620_eq	GO:0030176:Cellular Component:integral to endoplasmic reticulum membrane;GO:0018193:Biological Process:peptidyl-amino acid modification;GO:0004597:Molecular Function:peptide-aspartate beta-dioxygenase activity;GO:0005515:Molecular Function:protein binding; IPR007803:Aspartyl/Asparaginyl beta-hydroxylase;IPR013026:Tetratricopeptide repeat-containing;IPR019734:Tetratricopeptide repeat;	2.61905	0.79	1	1	1	1	1768	198.539	4.57666
	A2	Sequence	# PSMs	# Proteins	# Protein Groups	Protein Group Accessions	Modifications	ΔCn	XCorr	Probability	Charge	MH+ [Da]	ΔM [ppm]	RT [min]	# Missed Cleavages
	High	EGIQTGEEGTIDGR	1	1	1	033680R_186620_eq		0	2.61905	0	2	1461.68	-0.155449	12.5233	0
		Accession	Description	Score	Coverage	# Proteins	# Unique Peptides	# Peptides	# PSMs	# AAs	MW [kDa]	calc. pI
		033680R_186620_eq	GO:0030176:Cellular Component:integral to endoplasmic reticulum membrane;GO:0018193:Biological Process:peptidyl-amino acid modification;GO:0004597:Molecular Function:peptide-aspartate beta-dioxygenase activity;GO:0005515:Molecular Function:protein binding; IPR007803:Aspartyl/Asparaginyl beta-hydroxylase;IPR013026:Tetratricopeptide repeat-containing;IPR019734:Tetratricopeptide repeat;	2.61905	0.79	1	1	1	1	1768	198.539	4.57666
243960R_235800_in	GO:0005978:Biological Process:glycogen biosynthetic process;GO:0004373:Molecular Function:glycogen (starch) synthase activity; IPR008631:Glycogen synthase;	2.6152	1.75	1	1	1	1	685	78.3417	6.37939
	A2	Sequence	# PSMs	# Proteins	# Protein Groups	Protein Group Accessions	Modifications	ΔCn	XCorr	Probability	Charge	MH+ [Da]	ΔM [ppm]	RT [min]	# Missed Cleavages
	High	SEDLLQSEDLIK	1	1	1	243960R_235800_in		0	2.6152	0	2	1389.71	-0.767717	20.1915	0
		Accession	Description	Score	Coverage	# Proteins	# Unique Peptides	# Peptides	# PSMs	# AAs	MW [kDa]	calc. pI
		243960R_235800_in	GO:0005978:Biological Process:glycogen biosynthetic process;GO:0004373:Molecular Function:glycogen (starch) synthase activity; IPR008631:Glycogen synthase;	2.6152	1.75	1	1	1	1	685	78.3417	6.37939
130870F_144590_eq	GO:0006452:Biological Process:translational frameshifting;GO:0045905:Biological Process:positive regulation of translational termination;GO:0003723:Molecular Function:RNA binding; IPR001884:Translation elongation factor IF5A;IPR005824:KOW;IPR008991:Translation protein SH3-like;IPR016027:Nucleic acid-binding, OB-fold-like;IPR019769:Translation elongation factor, IF5A, hypusine site;IPR020189:Trans…	2.61194	8.39	1	1	1	1	155	17.0162	5.26221
	A2	Sequence	# PSMs	# Proteins	# Protein Groups	Protein Group Accessions	Modifications	ΔCn	XCorr	Probability	Charge	MH+ [Da]	ΔM [ppm]	RT [min]	# Missed Cleavages
	High	FDQGDSIMVTVLK	1	1	1	130870F_144590_eq		0	2.61194	0	2	1452.73	-3.92677	23.1098	0
		Accession	Description	Score	Coverage	# Proteins	# Unique Peptides	# Peptides	# PSMs	# AAs	MW [kDa]	calc. pI
		130870F_144590_eq	GO:0006452:Biological Process:translational frameshifting;GO:0045905:Biological Process:positive regulation of translational termination;GO:0003723:Molecular Function:RNA binding; IPR001884:Translation elongation factor IF5A;IPR005824:KOW;IPR008991:Translation protein SH3-like;IPR016027:Nucleic acid-binding, OB-fold-like;IPR019769:Translation elongation factor, IF5A, hypusine site;IPR020189:Trans…	2.61194	8.39	1	1	1	1	155	17.0162	5.26221
190190F_144100_eq	GO:0005524:Molecular Function:ATP binding;GO:0000166:Molecular Function:nucleotide binding;GO:0017111:Molecular Function:nucleoside-triphosphatase activity;GO:0016787:Molecular Function:hydrolase activity;GO:0005488:Molecular Function:binding; IPR003338:ATPase, AAA-type, VAT, N-terminal;IPR003593:ATPase, AAA+ type, core;IPR003959:ATPase, AAA-type, core;IPR003960:ATPase, AAA-type, conserved site;I…	2.57717	1.49	2	1	1	1	803	88.8645	5.21143
	A2	Sequence	# PSMs	# Proteins	# Protein Groups	Protein Group Accessions	Modifications	ΔCn	XCorr	Probability	Charge	MH+ [Da]	ΔM [ppm]	RT [min]	# Missed Cleavages
	High	EVDIGIPDATGR	1	2	1	190190F_144100_eq		0	2.57717	0	2	1242.63	-0.521284	16.9478	0
		Accession	Description	Score	Coverage	# Proteins	# Unique Peptides	# Peptides	# PSMs	# AAs	MW [kDa]	calc. pI
		190190F_144100_eq	GO:0005524:Molecular Function:ATP binding;GO:0000166:Molecular Function:nucleotide binding;GO:0017111:Molecular Function:nucleoside-triphosphatase activity;GO:0016787:Molecular Function:hydrolase activity;GO:0005488:Molecular Function:binding; IPR003338:ATPase, AAA-type, VAT, N-terminal;IPR003593:ATPase, AAA+ type, core;IPR003959:ATPase, AAA-type, core;IPR003960:ATPase, AAA-type, conserved site;I…	2.57717	1.49	2	1	1	1	803	88.8645	5.21143
012130R_264060_eq	NULL	2.55857	5.02	1	1	1	1	259	30.0936	9.93506
	A2	Sequence	# PSMs	# Proteins	# Protein Groups	Protein Group Accessions	Modifications	ΔCn	XCorr	Probability	Charge	MH+ [Da]	ΔM [ppm]	RT [min]	# Missed Cleavages
	High	QPVEGSDPAcQPK	1	1	1	012130R_264060_eq	C10(Carbamidomethyl)	0	2.55857	0	2	1412.65	0.0745455	8.63177	0
		Accession	Description	Score	Coverage	# Proteins	# Unique Peptides	# Peptides	# PSMs	# AAs	MW [kDa]	calc. pI
		012130R_264060_eq	NULL	2.55857	5.02	1	1	1	1	259	30.0936	9.93506
173970R_170060_eq	GO:0005622:Cellular Component:intracellular;GO:0005840:Cellular Component:ribosome;GO:0006412:Biological Process:translation;GO:0003735:Molecular Function:structural constituent of ribosome; IPR002171:Ribosomal protein L2;IPR008991:Translation protein SH3-like;IPR016027:Nucleic acid-binding, OB-fold-like;IPR022666:Ribosomal Proteins L2, RNA binding domain;IPR022669:Ribosomal protein L2, C-termina…	2.53714	4.31	1	1	1	1	255	27.7408	10.9312
	A2	Sequence	# PSMs	# Proteins	# Protein Groups	Protein Group Accessions	Modifications	ΔCn	XCorr	Probability	Charge	MH+ [Da]	ΔM [ppm]	RT [min]	# Missed Cleavages
	High	ATIGIVAGGGR	1	1	1	173970R_170060_eq		0	2.53714	0	2	971.563	-0.293774	13.1152	0
		Accession	Description	Score	Coverage	# Proteins	# Unique Peptides	# Peptides	# PSMs	# AAs	MW [kDa]	calc. pI
		173970R_170060_eq	GO:0005622:Cellular Component:intracellular;GO:0005840:Cellular Component:ribosome;GO:0006412:Biological Process:translation;GO:0003735:Molecular Function:structural constituent of ribosome; IPR002171:Ribosomal protein L2;IPR008991:Translation protein SH3-like;IPR016027:Nucleic acid-binding, OB-fold-like;IPR022666:Ribosomal Proteins L2, RNA binding domain;IPR022669:Ribosomal protein L2, C-termina…	2.53714	4.31	1	1	1	1	255	27.7408	10.9312
056280R_280510_eq	NULL	2.53685	2.79	2	1	1	1	323	37.4461	7.7085
	A2	Sequence	# PSMs	# Proteins	# Protein Groups	Protein Group Accessions	Modifications	ΔCn	XCorr	Probability	Charge	MH+ [Da]	ΔM [ppm]	RT [min]	# Missed Cleavages
	High	LGDFVNGIR	1	2	1	056280R_280510_eq		0	2.53685	0	2	990.537	0.52269	17.1736	0
		Accession	Description	Score	Coverage	# Proteins	# Unique Peptides	# Peptides	# PSMs	# AAs	MW [kDa]	calc. pI
		056280R_280510_eq	NULL	2.53685	2.79	2	1	1	1	323	37.4461	7.7085
231380F_104980_in	GO:0008430:Molecular Function:selenium binding; IPR008826:Selenium-binding protein;	2.53319	2.22	2	1	1	1	495	55.1032	5.93506
	A2	Sequence	# PSMs	# Proteins	# Protein Groups	Protein Group Accessions	Modifications	ΔCn	XCorr	Probability	Charge	MH+ [Da]	ΔM [ppm]	RT [min]	# Missed Cleavages
	High	IYVIDTGTNPR	1	2	1	231380F_104980_in		0	2.53319	0	2	1248.65	-6.21551	15.9054	0
		Accession	Description	Score	Coverage	# Proteins	# Unique Peptides	# Peptides	# PSMs	# AAs	MW [kDa]	calc. pI
		231380F_104980_in	GO:0008430:Molecular Function:selenium binding; IPR008826:Selenium-binding protein;	2.53319	2.22	2	1	1	1	495	55.1032	5.93506
014930F_118200_eq	GO:0003924:Molecular Function:GTPase activity;GO:0005525:Molecular Function:GTP binding;GO:0005622:Cellular Component:intracellular;GO:0006414:Biological Process:translational elongation;GO:0003746:Molecular Function:translation elongation factor activity; IPR000795:Protein synthesis factor, GTP-binding;IPR004160:Translation elongation factor EFTu/EF1A, C-terminal;IPR004161:Translation elongation…	2.52301	2.7	1	1	1	1	408	44.6168	6.3667
	A2	Sequence	# PSMs	# Proteins	# Protein Groups	Protein Group Accessions	Modifications	ΔCn	XCorr	Probability	Charge	MH+ [Da]	ΔM [ppm]	RT [min]	# Missed Cleavages
	High	DSELGEASINK	1	1	1	014930F_118200_eq		0	2.52301	0	2	1162.56	0.700645	11.8848	0
		Accession	Description	Score	Coverage	# Proteins	# Unique Peptides	# Peptides	# PSMs	# AAs	MW [kDa]	calc. pI
		014930F_118200_eq	GO:0003924:Molecular Function:GTPase activity;GO:0005525:Molecular Function:GTP binding;GO:0005622:Cellular Component:intracellular;GO:0006414:Biological Process:translational elongation;GO:0003746:Molecular Function:translation elongation factor activity; IPR000795:Protein synthesis factor, GTP-binding;IPR004160:Translation elongation factor EFTu/EF1A, C-terminal;IPR004161:Translation elongation…	2.52301	2.7	1	1	1	1	408	44.6168	6.3667
097630F_091790_eq	GO:0006544:Biological Process:glycine metabolic process;GO:0055114:Biological Process:oxidation-reduction process;GO:0004375:Molecular Function:glycine dehydrogenase (decarboxylating) activity; IPR003437:Glycine cleavage system P protein, homodimeric;IPR015424:Pyridoxal phosphate-dependent transferase, major domain;IPR020580:Glycine cleavage system P-protein, N-terminal;IPR020581:Glycine cleavage…	2.51952	1.07	1	1	1	1	1030	114.289	6.97607
[truncated: 116 more rows]
